# Supplementary material for: Bushen Huoxue recipe restores trophoblast proliferation through the PI3K/AKT pathway in recurrent spontaneous abortion
Source: Front Med (Lausanne). 2026 Apr 21;13:1719434. doi: 10.3389/fmed.2026.1719434 (PMC13139346; doi:10.3389/fmed.2026.1719434)
Supplement: Supplementary file 4 [file Table_4.xlsx]

## Sheet: 表达量差异详情表_DiffExpress_G_RSEM_DES
Gene id	Gene name	Gene description	FC(Con/RSA)	Log2FC(Con/RSA)	Pvalue	Padjust	Significant	Regulate	Con13	Con16	Con20	RSA19	RSA26	RSA29	Con	RSA
ENSMUSG00000000031	H19	H19, imprinted maternally expressed transcript [Source:MGI Symbol;Acc:MGI:95891]	2.3001237371459	1.2017114742849	0.04226521146537	0.37687597907551	yes	up	6615.18	5784.14	6222.19	3470.79	445.33	4221.8	6207.17	2712.64
ENSMUSG00000000142	Axin2	axin 2 [Source:MGI Symbol;Acc:MGI:1270862]	0.51517281395722	-0.956872	0.00051607385907994	0.06673537857793	yes	down	12.39	9.3	10.33	20.36	28.98	14.01	10.673333333333	21.116666666667
ENSMUSG00000000154	Slc22a18	solute carrier family 22 (organic cation transporter), member 18 [Source:MGI Symbol;Acc:MGI:1336884]	2.3154827358875	1.2113130004265	0.022599493794127	0.30515978447824	yes	up	15.15	14.16	7.24	8.37	1.74	5.36	12.183333333333	5.1566666666667
ENSMUSG00000000202	Btbd17	BTB (POZ) domain containing 17 [Source:MGI Symbol;Acc:MGI:1919264]	0.060020509788039	-4.0584	0.0071099700552742	0.1944255678348	yes	down	0	0.09	0.13	0	2.54	3.26	0.073333333333333	1.9333333333333
ENSMUSG00000000216	Scnn1g	sodium channel, nonvoltage-gated 1 gamma [Source:MGI Symbol;Acc:MGI:104695]	0.56621932777781	-0.820567	0.018698635529765	0.28277384405442	yes	down	7.15	3.68	5.13	10.09	11.55	6.29	5.32	9.31
ENSMUSG00000000303	Cdh1	cadherin 1 [Source:MGI Symbol;Acc:MGI:88354]	1.8053643098344	0.85228999221374	0.023556968495386	0.30981363672857	yes	up	32.44	30.14	14.74	18.69	8	15.39	25.773333333333	14.026666666667
ENSMUSG00000000384	Tbrg4	transforming growth factor beta regulated gene 4 [Source:MGI Symbol;Acc:MGI:1100868]	1.5676569573036	0.64860989609729	0.033554400022005	0.35078308576654	yes	up	41	34.01	28.43	20.69	15.12	29.59	34.48	21.8
ENSMUSG00000000385	Tmprss2	transmembrane protease, serine 2 [Source:MGI Symbol;Acc:MGI:1354381]	5.2692288717687	2.3975918453016	0.00036141263920724	0.055885044779037	yes	up	23.39	15.2	2.29	2.76	1.03	3.66	13.626666666667	2.4833333333333
ENSMUSG00000000567	Sox9	SRY (sex determining region Y)-box 9 [Source:MGI Symbol;Acc:MGI:98371]	0.24663072913289	-2.01958	0.00045323712470304	0.064609429072535	yes	down	0.57	0.82	0.39	0.77	2.52	3.85	0.59333333333333	2.38
ENSMUSG00000000805	Car4	carbonic anhydrase 4 [Source:MGI Symbol;Acc:MGI:1096574]	2.3754562237198	1.2482046201757	0.02545652467651	0.31732870474535	yes	up	166.56	149.35	98.1	106.25	14.43	49.71	138.00333333333	56.796666666667
ENSMUSG00000000861	Bcl11a	B cell CLL/lymphoma 11A (zinc finger protein) [Source:MGI Symbol;Acc:MGI:106190]	0.11513194153239	-3.11864	0.0054397679448555	0.17890095316366	yes	down	0.09	0.15	0.05	0.02	1.15	0.72	0.096666666666667	0.63
ENSMUSG00000000942	Hoxa4	homeobox A4 [Source:MGI Symbol;Acc:MGI:96176]	0.071619919558711	-3.8035	0.00057580837934717	0.0695323019598	yes	down	0.14	0.14	0.05	0.15	2.32	2.07	0.11	1.5133333333333
ENSMUSG00000000957	Mmp14	matrix metallopeptidase 14 (membrane-inserted) [Source:MGI Symbol;Acc:MGI:101900]	0.5898830108431	-0.761499	0.0070765983581104	0.1944255678348	yes	down	59.31	52.96	32.4	99.33	81.58	60.21	48.223333333333	80.373333333333
ENSMUSG00000001056	Nhp2	NHP2 ribonucleoprotein [Source:MGI Symbol;Acc:MGI:1098547]	1.5721378427553	0.65272771654123	0.023835913113222	0.31170542926527	yes	up	106.96	104.55	74.29	59.48	39.77	80.18	95.266666666667	59.81
ENSMUSG00000001227	Sema6b	sema domain, transmembrane domain (TM), and cytoplasmic domain, (semaphorin) 6B [Source:MGI Symbol;Acc:MGI:1202889]	1.6156404399501	0.69210616268202	0.019804678488565	0.28991380495719	yes	up	7.24	5.71	6.68	3.29	3.18	5.55	6.5433333333333	4.0066666666667
ENSMUSG00000001247	Lsr	lipolysis stimulated lipoprotein receptor [Source:MGI Symbol;Acc:MGI:1927471]	2.3749132361392	1.2478748077264	5.1669260414877E-5	0.018969214648058	yes	up	28.75	21.55	16.24	10.59	6.24	10.97	22.18	9.2666666666667
ENSMUSG00000001249	Hpn	hepsin [Source:MGI Symbol;Acc:MGI:1196620]	6.2591455726353	2.6459657302803	0.00048255876120386	0.064830406482118	yes	up	10.78	5.36	0.95	0.66	0.6	1.41	5.6966666666667	0.89
ENSMUSG00000001281	Itgb7	integrin beta 7 [Source:MGI Symbol;Acc:MGI:96616]	0.57479591628811	-0.798878	0.0043571200803773	0.16932906979034	yes	down	17.18	24.43	22.67	25.73	50.76	22.04	21.426666666667	32.843333333333
ENSMUSG00000001334	Fndc5	fibronectin type III domain containing 5 [Source:MGI Symbol;Acc:MGI:1917614]	0.25306598845101	-1.98241	0.014956804689907	0.25865939572577	yes	down	0.22	0.28	0.1	0.44	0.33	1.59	0.2	0.78666666666667
ENSMUSG00000001348	Acp5	acid phosphatase 5, tartrate resistant [Source:MGI Symbol;Acc:MGI:87883]	1.8879342315612	0.91680850757414	0.048902769968132	0.39138093497223	yes	up	35.58	33.29	33.83	21.72	5.9	25.99	34.233333333333	17.87
ENSMUSG00000001349	Cnn1	calponin 1 [Source:MGI Symbol;Acc:MGI:104979]	0.19983138614742	-2.32314	0.0018797520910442	0.11725045246567	yes	down	1.88	1.58	0.18	1.05	3.57	1.02	1.2133333333333	1.88
ENSMUSG00000001420	Tmem79	transmembrane protein 79 [Source:MGI Symbol;Acc:MGI:1919163]	2.7468647290091	1.4577858657858	0.013461039179032	0.24885127823274	yes	up	8.56	5.97	9.81	3.41	0.65	4.61	8.1133333333333	2.89
ENSMUSG00000001510	Dlx3	distal-less homeobox 3 [Source:MGI Symbol;Acc:MGI:94903]	2.1835985403035	1.1267076377815	0.043006441987666	0.3780453770628	yes	up	15.8	12.76	9.36	9.53	1.4	6.14	12.64	5.69
ENSMUSG00000001583	Tnk1	tyrosine kinase, non-receptor, 1 [Source:MGI Symbol;Acc:MGI:1930958]	2.7323365532708	1.4501351973287	0.0070170100752555	0.1944255678348	yes	up	1.61	1.36	0.88	0.51	0.35	0.61	1.2833333333333	0.49
ENSMUSG00000001672	Marveld3	MARVEL (membrane-associating) domain containing 3 [Source:MGI Symbol;Acc:MGI:1920858]	2.4036759838852	1.2652424335087	0.037617046816167	0.36214621743061	yes	up	3.6	2.04	3.3	2.15	0.34	0.82	2.98	1.1033333333333
ENSMUSG00000001707	Eef1e1	eukaryotic translation elongation factor 1 epsilon 1 [Source:MGI Symbol;Acc:MGI:1913393]	1.5048554548769	0.58962491917964	0.015209506202625	0.26006134823194	yes	up	18.89	18.27	17.03	11.43	9.19	16.55	18.063333333333	12.39
ENSMUSG00000001751	Naglu	alpha-N-acetylglucosaminidase (Sanfilippo disease IIIB) [Source:MGI Symbol;Acc:MGI:1351641]	0.66005525063427	-0.599341	0.0053422412247484	0.17873186899079	yes	down	56.31	54.01	53	98.74	83.07	64.82	54.44	82.21
ENSMUSG00000001802	Lrp3	low density lipoprotein receptor-related protein 3 [Source:MGI Symbol;Acc:MGI:3584516]	0.33544035035033	-1.57587	0.037106457659815	0.36173555193227	yes	down	1.18	1.27	0.42	0.45	3.31	5.2	0.95666666666667	2.9866666666667
ENSMUSG00000001864	Aif1l	allograft inflammatory factor 1-like [Source:MGI Symbol;Acc:MGI:1919598]	0.65399698690116	-0.612644	0.0043956166537998	0.16967866971212	yes	down	396.15	347.9	315.49	486.27	696.32	447.94	353.18	543.51
ENSMUSG00000001911	Nfix	nuclear factor I/X [Source:MGI Symbol;Acc:MGI:97311]	0.65405345216048	-0.61252	0.0097223833182087	0.21900747278811	yes	down	2.58	1.81	1.44	2.49	3.3	2.43	1.9433333333333	2.74
ENSMUSG00000002006	Pdzd4	PDZ domain containing 4 [Source:MGI Symbol;Acc:MGI:2443483]	0.44111564510794	-1.18077	0.034103164642238	0.35237920514605	yes	down	0.47	0.53	0.27	0.42	1.24	1.15	0.42333333333333	0.93666666666667
ENSMUSG00000002058	Unc119	unc-119 lipid binding chaperone [Source:MGI Symbol;Acc:MGI:1328357]	1.6777901150876	0.74656225161739	0.040176287001959	0.36812608223231	yes	up	51.53	52.4	60.88	33.08	17.18	47.88	54.936666666667	32.713333333333
ENSMUSG00000002059	Rab34	RAB34, member RAS oncogene family [Source:MGI Symbol;Acc:MGI:104606]	0.60312790284409	-0.729464	0.0014901184210276	0.10284797341933	yes	down	13.34	13.49	11.6	16.71	26.58	20.78	12.81	21.356666666667
ENSMUSG00000002068	Ccne1	cyclin E1 [Source:MGI Symbol;Acc:MGI:88316]	1.8310217467605	0.87264892590159	0.021180249510813	0.29956164369596	yes	up	34.98	32.75	20.66	13.86	8.77	24.72	29.463333333333	15.783333333333
ENSMUSG00000002100	Mybpc3	myosin binding protein C, cardiac [Source:MGI Symbol;Acc:MGI:102844]	0.10437932766073	-3.26009	0.00096832421435844	0.086572198542771	yes	down	0.13	0.08	0.05	0.07	1.45	0.85	0.086666666666667	0.79
ENSMUSG00000002104	Rapsn	receptor-associated protein of the synapse [Source:MGI Symbol;Acc:MGI:99422]	0.44567390373253	-1.16594	0.04796642038833	0.38948733355324	yes	down	1.02	0.76	0.64	1.98	1.45	1.05	0.80666666666667	1.4933333333333
ENSMUSG00000002227	Mov10	Mov10 RISC complex RNA helicase [Source:MGI Symbol;Acc:MGI:97054]	1.6153	0.69180238918428	0.03094294808056	0.34137857880045	yes	up	26.44	19.24	15.36	14.78	8.14	13.64	20.346666666667	12.186666666667
ENSMUSG00000002249	Tead3	TEA domain family member 3 [Source:MGI Symbol;Acc:MGI:109241]	1.6792096401061	0.74778235407556	0.0068712652412873	0.1944255678348	yes	up	25.24	20.52	17.63	14.73	8.29	15.2	21.13	12.74
ENSMUSG00000002250	Ppard	peroxisome proliferator activator receptor delta [Source:MGI Symbol;Acc:MGI:101884]	1.5912725271184	0.67018093802729	0.0053608544067747	0.17873186899079	yes	up	66.73	60.27	68.1	39.59	25.31	46.56	65.033333333333	37.153333333333
ENSMUSG00000002274	Metrn	meteorin, glial cell differentiation regulator [Source:MGI Symbol;Acc:MGI:1917333]	0.28642745142935	-1.80376	0.0073885360374175	0.19826696102848	yes	down	7.24	11.49	4.8	4.4	20.24	39.04	7.8433333333333	21.226666666667
ENSMUSG00000002341	Ncan	neurocan [Source:MGI Symbol;Acc:MGI:104694]	0.026924670509853	-5.21493	0.010168572131038	0.22313073684944	yes	down	0	0.01	0	0	0.25	0.1	0.0033333333333333	0.11666666666667
ENSMUSG00000002346	Slc25a42	solute carrier family 25, member 42 [Source:MGI Symbol;Acc:MGI:1920345]	1.6968190425016	0.76283271667446	0.012018745307818	0.23755263492141	yes	up	2.38	1.92	1.78	1.23	1.05	1.35	2.0266666666667	1.21
ENSMUSG00000002384	Bmp8b	bone morphogenetic protein 8b [Source:MGI Symbol;Acc:MGI:107335]	2.5287000792541	1.3383959338647	0.043617268737941	0.37821224920523	yes	up	3.9	3.33	3.49	1.75	0.2	2.25	3.5733333333333	1.4
ENSMUSG00000002489	Tiam1	T cell lymphoma invasion and metastasis 1 [Source:MGI Symbol;Acc:MGI:103306]	1.9712289407604	0.97909534234725	0.044731859325023	0.38174007205977	yes	up	8.95	12.69	9.87	5.28	1.54	7.96	10.503333333333	4.9266666666667
ENSMUSG00000002781	Tmem143	transmembrane protein 143 [Source:MGI Symbol;Acc:MGI:1917459]	1.70153	0.76683126955215	0.03541598464979	0.36010772842199	yes	up	10.03	6.74	3.97	5.51	3.6	4.78	6.9133333333333	4.63
ENSMUSG00000002847	Pla1a	phospholipase A1 member A [Source:MGI Symbol;Acc:MGI:1934677]	0.6132268470819	-0.705507	0.035221441401039	0.35950261058351	yes	down	24.82	24.54	20.87	57.65	30.26	25.06	23.41	37.656666666667
ENSMUSG00000002885	Adgre5	adhesion G protein-coupled receptor E5 [Source:MGI Symbol;Acc:MGI:1347095]	1.9807563780293	0.98605144770714	0.0004887663570005	0.064830406482118	yes	up	23.06	23.07	29.6	14.16	9.33	16.02	25.243333333333	13.17
ENSMUSG00000002985	Apoe	apolipoprotein E [Source:MGI Symbol;Acc:MGI:88057]	4.3155518106704	2.1095450422823	0.036957109345261	0.36155669384031	yes	up	737.89	432.1	41.65	44.12	81.45	131.77	403.88	85.78
ENSMUSG00000002992	Apoc2	apolipoprotein C2 [Source:MGI Symbol;Acc:MGI:88054]	16.945471654037	4.0828278877122	0.04699744510973	0.38695676614492	yes	up	229.53	132.94	0.39	0.25	1.27	19.08	120.95333333333	6.8666666666667
ENSMUSG00000002997	Prkar2b	protein kinase, cAMP dependent regulatory, type II beta [Source:MGI Symbol;Acc:MGI:97760]	0.59727220305198	-0.74354	0.00065050224404249	0.072885819616579	yes	down	7.44	8.33	6.95	15.25	10.62	11.47	7.5733333333333	12.446666666667
ENSMUSG00000003051	Elf3	E74-like factor 3 [Source:MGI Symbol;Acc:MGI:1101781]	2.4411090008834	1.2875367160625	0.0025579891057703	0.13155281371995	yes	up	27.52	28.67	24.68	13.33	4.1	15.1	26.956666666667	10.843333333333
ENSMUSG00000003070	Efna2	ephrin A2 [Source:MGI Symbol;Acc:MGI:102707]	0.41527816342326	-1.26785	0.0093165835965014	0.21686290590941	yes	down	1.54	2.11	1.65	1.77	4.59	6.34	1.7666666666667	4.2333333333333
ENSMUSG00000003378	Grik5	glutamate receptor, ionotropic, kainate 5 (gamma 2) [Source:MGI Symbol;Acc:MGI:95818]	0.38505139291602	-1.37688	0.015995985787315	0.26771167290022	yes	down	0.7	0.72	0.44	0.73	2.05	2.17	0.62	1.65
ENSMUSG00000003410	Elavl3	ELAV like RNA binding protein 3 [Source:MGI Symbol;Acc:MGI:109157]	0.075872783961598	-3.72027	1.5507608239402E-5	0.0076452508620251	yes	down	0.14	0.2	0.04	0.17	2.37	1.81	0.12666666666667	1.45
ENSMUSG00000003585	Sec14l2	SEC14-like lipid binding 2 [Source:MGI Symbol;Acc:MGI:1915065]	3.1130290090708	1.6383190207671	0.012161255533231	0.23954619203871	yes	up	16.34	9.97	2.35	4.06	1.5	3.87	9.5533333333333	3.1433333333333
ENSMUSG00000003644	Rps6ka1	ribosomal protein S6 kinase polypeptide 1 [Source:MGI Symbol;Acc:MGI:104558]	1.6554808804126	0.72725034876379	0.041973091906544	0.37662282935383	yes	up	33.07	28.55	20.76	21.95	9	19.15	27.46	16.7
ENSMUSG00000003809	Gcdh	glutaryl-Coenzyme A dehydrogenase [Source:MGI Symbol;Acc:MGI:104541]	1.5077746831061	0.59242085310762	0.018628711990005	0.2819635310417	yes	up	12.99	12.74	8.96	6.89	5.78	8.7	11.563333333333	7.1233333333333
ENSMUSG00000003992	Ssbp2	single-stranded DNA binding protein 2 [Source:MGI Symbol;Acc:MGI:1914220]	0.54617238352456	-0.872572	0.00096072492888217	0.086340149207614	yes	down	7.69	9.28	6.1	12.32	16.74	13.83	7.69	14.296666666667
ENSMUSG00000004038	Gstm3	glutathione S-transferase, mu 3 [Source:MGI Symbol;Acc:MGI:106026]	27.824483816903	4.7982830186918	0.0084125324081076	0.20742450274453	yes	up	1.34	0.58	0.06	0	0	0.06	0.66	0.02
ENSMUSG00000004098	Col5a3	collagen, type V, alpha 3 [Source:MGI Symbol;Acc:MGI:1858212]	1.7304141466504	0.7911173649219	0.035231464184104	0.35950261058351	yes	up	7.25	5.56	9.76	2.54	4.42	6.17	7.5233333333333	4.3766666666667
ENSMUSG00000004100	Ppan	peter pan homolog [Source:MGI Symbol;Acc:MGI:2178445]	1.6200651863644	0.69605186382141	0.016035546920828	0.26780760760261	yes	up	37.58	35.16	27.25	19.24	14.06	29.19	33.33	20.83
ENSMUSG00000004366	Sst	somatostatin [Source:MGI Symbol;Acc:MGI:98326]	0.028674356851112	-5.1241	0.011082895020627	0.23123984713534	yes	down	0	0.14	0	0	3.28	2.34	0.046666666666667	1.8733333333333
ENSMUSG00000004383	Large1	LARGE xylosyl- and glucuronyltransferase 1 [Source:MGI Symbol;Acc:MGI:1342270]	0.65543952735983	-0.609465	0.013758055995912	0.25058940983721	yes	down	26.83	29.36	26.15	39.67	55.16	30.22	27.446666666667	41.683333333333
ENSMUSG00000004558	Ndrg2	N-myc downstream regulated gene 2 [Source:MGI Symbol;Acc:MGI:1352498]	1.64732	0.72011810180051	0.043198394234553	0.37805227198177	yes	up	11.01	11.4	19.42	10.53	5.63	8.83	13.943333333333	8.33
ENSMUSG00000004655	Aqp1	aquaporin 1 [Source:MGI Symbol;Acc:MGI:103201]	0.55762991066747	-0.84262	0.0042045282436202	0.16525998825437	yes	down	228.84	185.82	128.95	431.47	288.65	236.87	181.20333333333	318.99666666667
ENSMUSG00000004748	Mtfp1	mitochondrial fission process 1 [Source:MGI Symbol;Acc:MGI:1916686]	2.3254066667885	1.2174830365886	0.012338781408484	0.24131500031351	yes	up	5.38	4.29	2.16	1.44	1.2	2.36	3.9433333333333	1.6666666666667
ENSMUSG00000004791	Pgf	placental growth factor [Source:MGI Symbol;Acc:MGI:105095]	1.6844877654219	0.75230995008081	0.049208523990183	0.39143793849872	yes	up	68.84	42.67	86.22	44.22	22.78	50.96	65.91	39.32
ENSMUSG00000004885	Crabp2	cellular retinoic acid binding protein II [Source:MGI Symbol;Acc:MGI:88491]	0.3924362446728	-1.34947	2.0600906608516E-6	0.0016157665614997	yes	down	57.88	65.52	46.61	102.8	200.27	125.91	56.67	142.99333333333
ENSMUSG00000004891	Nes	nestin [Source:MGI Symbol;Acc:MGI:101784]	0.50632891100059	-0.981853	0.03903489793843	0.36588456806524	yes	down	5.23	6.41	3.8	3.3	14.99	11.56	5.1466666666667	9.95
ENSMUSG00000005089	Slc1a2	solute carrier family 1 (glial high affinity glutamate transporter), member 2 [Source:MGI Symbol;Acc:MGI:101931]	0.31054319016147	-1.68713	0.012757527588207	0.24459015392723	yes	down	0.11	0.28	0.18	0.13	1.08	0.28	0.19	0.49666666666667
ENSMUSG00000005220	Corin	corin, serine peptidase [Source:MGI Symbol;Acc:MGI:1349451]	0.602565	-0.73081	0.013706953092599	0.25054393603051	yes	down	23	24.9	26.34	53.14	43.8	25.68	24.746666666667	40.873333333333
ENSMUSG00000005251	Ripk4	receptor-interacting serine-threonine kinase 4 [Source:MGI Symbol;Acc:MGI:1919638]	2.1514757995967	1.10533	0.0079471233388182	0.20226276897133	yes	up	7.41	5.41	5.68	3.84	1.24	3.43	6.1666666666667	2.8366666666667
ENSMUSG00000005320	Fgfr4	fibroblast growth factor receptor 4 [Source:MGI Symbol;Acc:MGI:95525]	5.7785744543038	2.53071	0.00060635751301414	0.071048374707961	yes	up	3.21	1.71	0.33	0.23	0.2	0.4	1.75	0.27666666666667
ENSMUSG00000005483	Dnajb1	DnaJ heat shock protein family (Hsp40) member B1 [Source:MGI Symbol;Acc:MGI:1931874]	1.5029415810816	0.58778893319185	0.01782074452746	0.27976113285241	yes	up	50.64	37.87	50.9	37.18	24.33	30.91	46.47	30.806666666667
ENSMUSG00000005611	Irag1	inositol 1,4,5-triphosphate receptor associated 1 [Source:MGI Symbol;Acc:MGI:1338023]	2.07017	1.0497474415019	0.031742278801736	0.34403372680185	yes	up	1.53	1.53	0.56	0.81	0.32	0.63	1.2066666666667	0.58666666666667
ENSMUSG00000005763	Cd247	CD247 antigen [Source:MGI Symbol;Acc:MGI:88334]	0.56101837670574	-0.83388	0.026770351021577	0.32425385305733	yes	down	1.54	2.15	1.53	2.41	2.86	3.12	1.74	2.7966666666667
ENSMUSG00000005950	P2rx5	purinergic receptor P2X, ligand-gated ion channel, 5 [Source:MGI Symbol;Acc:MGI:2137026]	0.55333904569463	-0.853764	0.025310376597947	0.31711839617028	yes	down	3.06	2.48	3.66	7.72	5.3	3.54	3.0666666666667	5.52
ENSMUSG00000006221	Hspb7	heat shock protein family, member 7 (cardiovascular) [Source:MGI Symbol;Acc:MGI:1352494]	0.53903405266342	-0.891552	0.0057800593389182	0.1819016430064	yes	down	54.85	37.34	41.24	63.83	122.04	59.5	44.476666666667	81.79
ENSMUSG00000006378	Gcat	glycine C-acetyltransferase (2-amino-3-ketobutyrate-coenzyme A ligase) [Source:MGI Symbol;Acc:MGI:1349389]	2.8646403451168	1.5183540203479	0.011283202251198	0.23299738484966	yes	up	27.37	15.84	3.88	2.85	3.13	10.39	15.696666666667	5.4566666666667
ENSMUSG00000006457	Actn3	actinin alpha 3 [Source:MGI Symbol;Acc:MGI:99678]	0.64952923035943	-0.622534	0.010665710883524	0.22886686550963	yes	down	11.62	9.86	14.28	20.84	22.98	13.4	11.92	19.073333333333
ENSMUSG00000006469	Slc34a3	solute carrier family 34 (sodium phosphate), member 3 [Source:MGI Symbol;Acc:MGI:2159410]	22.631114898519	4.5002357541252	0.033521758901957	0.35078308576654	yes	up	1.26	1.38	0	0	0	0.03	0.88	0.01
ENSMUSG00000006488	Prl7a1	prolactin family 7, subfamily a, member 1 [Source:MGI Symbol;Acc:MGI:1206572]	3.5837563356433	1.8414725499766	0.027623646994609	0.32823865876698	yes	up	6464.24	6210.44	12948	2441.56	311.81	4526.67	8540.8933333333	2426.68
ENSMUSG00000006538	Ihh	Indian hedgehog [Source:MGI Symbol;Acc:MGI:96533]	6.9512165408986	2.7972654877544	0.0069140864631798	0.1944255678348	yes	up	4.46	2.59	0.2	0.18	0.09	0.7	2.4166666666667	0.32333333333333
ENSMUSG00000006567	Atp7b	ATPase, Cu++ transporting, beta polypeptide [Source:MGI Symbol;Acc:MGI:103297]	2.8643209983806	1.5181931814364	0.032499313468337	0.34744998312762	yes	up	3.36	2.45	0.44	0.21	0.84	1.08	2.0833333333333	0.71
ENSMUSG00000006576	Slc4a3	solute carrier family 4 (anion exchanger), member 3 [Source:MGI Symbol;Acc:MGI:109350]	0.48566623143609	-1.04196	0.013278631956965	0.24867699670309	yes	down	0.82	0.97	1.56	2.31	3.41	1.79	1.1166666666667	2.5033333333333
ENSMUSG00000006585	Cdt1	chromatin licensing and DNA replication factor 1 [Source:MGI Symbol;Acc:MGI:1914427]	1.6123039037242	0.68912370358818	0.031778935137078	0.34403372680185	yes	up	38	32.57	30.77	19.3	12.5	30.57	33.78	20.79
ENSMUSG00000006586	Runx1t1	RUNX1 translocation partner 1 [Source:MGI Symbol;Acc:MGI:104793]	0.36366966100469	-1.4593	0.003373031091158	0.1491973903084	yes	down	0.24	0.32	0.23	0.37	0.79	1.01	0.26333333333333	0.72333333333333
ENSMUSG00000006705	Pknox1	Pbx/knotted 1 homeobox [Source:MGI Symbol;Acc:MGI:1201409]	1.6379855060367	0.71192259112941	0.0023570324266874	0.12641919896174	yes	up	10.53	11.15	10.37	8.21	4.59	6.7	10.683333333333	6.5
ENSMUSG00000006732	Mettl1	methyltransferase 1, tRNA methylguanosine [Source:MGI Symbol;Acc:MGI:1339986]	1.6514859549433	0.72376470028057	0.011428563519929	0.23398474572262	yes	up	13.18	10.82	9.32	5.38	5.52	8.94	11.106666666667	6.6133333333333
ENSMUSG00000006948	Klk4	kallikrein related-peptidase 4 (prostase, enamel matrix, prostate) [Source:MGI Symbol;Acc:MGI:1861379]	0.31637769656914	-1.66028	0.0031647647926033	0.14523408642652	yes	down	10.1	8.47	9.48	53.39	26.12	8.03	9.35	29.18
ENSMUSG00000007033	Hspa1l	heat shock protein 1-like [Source:MGI Symbol;Acc:MGI:96231]	0.49971775108412	-1.00081	0.049855793053938	0.39354377994422	yes	down	0.76	0.38	0.4	0.85	1.03	1.17	0.51333333333333	1.0166666666667
ENSMUSG00000007034	Slc44a4	solute carrier family 44, member 4 [Source:MGI Symbol;Acc:MGI:1917379]	3.50866	1.8109181887555	0.00473592696334	0.17309092600272	yes	up	21.52	18.47	24.83	4.5	1.15	12.94	21.606666666667	6.1966666666667
ENSMUSG00000007122	Casq1	calsequestrin 1 [Source:MGI Symbol;Acc:MGI:1309468]	0.30526236888963	-1.71188	0.030166410660537	0.33910189964011	yes	down	0.39	0.23	0.37	0.75	1.23	1.26	0.33	1.08
ENSMUSG00000007682	Dio2	deiodinase, iodothyronine, type II [Source:MGI Symbol;Acc:MGI:1338833]	0.56175528216979	-0.831986	0.03444650145505	0.35436808048893	yes	down	1.12	1	0.68	2.25	1.68	0.96	0.93333333333333	1.63
ENSMUSG00000007989	Fzd3	frizzled class receptor 3 [Source:MGI Symbol;Acc:MGI:108476]	0.2047292732655	-2.28821	0.0010375450277463	0.088132750689764	yes	down	0.23	0.48	0.16	0.23	1.91	2.07	0.29	1.4033333333333
ENSMUSG00000008090	Fgfrl1	fibroblast growth factor receptor-like 1 [Source:MGI Symbol;Acc:MGI:2150920]	0.65929613763545	-0.601001	0.027202913596221	0.32641604596856	yes	down	13.74	12.05	7.18	12.51	16.13	19.29	10.99	15.976666666667
ENSMUSG00000008435	Rdh13	retinol dehydrogenase 13 (all-trans and 9-cis) [Source:MGI Symbol;Acc:MGI:1918732]	1.5427202824783	0.62547650412277	0.0047830983759658	0.17309092600272	yes	up	28.76	30.25	29.24	18.79	11.33	21.4	29.416666666667	17.173333333333
ENSMUSG00000008489	Elavl2	ELAV like RNA binding protein 1 [Source:MGI Symbol;Acc:MGI:1100887]	0.093871156560208	-3.41317	0.00069409644554426	0.074853963549164	yes	down	0.08	0.25	0.13	0.14	1.97	2.13	0.15333333333333	1.4133333333333
ENSMUSG00000008496	Pou2f2	POU domain, class 2, transcription factor 2 [Source:MGI Symbol;Acc:MGI:101897]	0.36513371234889	-1.4535	0.017943256286876	0.27976113285241	yes	down	0.14	0.17	0.13	0.15	1.26	0.55	0.14666666666667	0.65333333333333
ENSMUSG00000009108	Gnat2	G protein subunit alpha transducin 2 [Source:MGI Symbol;Acc:MGI:95779]	2.6850914189301	1.4249712082821	0.02783538989237	0.32854959346811	yes	up	4.86	4.12	4.03	2.87	0.48	1.68	4.3366666666667	1.6766666666667
ENSMUSG00000009145	Dqx1	DEAQ RNA-dependent ATPase [Source:MGI Symbol;Acc:MGI:2136388]	3.8608652759871	1.9489242126438	0.0086521355883328	0.20850921728587	yes	up	1.32	1.12	0.21	0.19	0.25	0.15	0.88333333333333	0.19666666666667
ENSMUSG00000009185	Ccl8	chemokine (C-C motif) ligand 8 [Source:MGI Symbol;Acc:MGI:101878]	0.5850614778055	-0.77334	0.038000704586559	0.36309672205785	yes	down	14.97	18.45	22.67	30.14	41.37	25	18.696666666667	32.17
ENSMUSG00000009246	Trpm5	transient receptor potential cation channel, subfamily M, member 5 [Source:MGI Symbol;Acc:MGI:1861718]	2.8610977376904	1.5165687822723	0.04154071003633	0.37449579502448	yes	up	2.99	5.74	3.08	0.64	0.47	3.52	3.9366666666667	1.5433333333333
ENSMUSG00000009281	Rarres2	retinoic acid receptor responder (tazarotene induced) 2 [Source:MGI Symbol;Acc:MGI:1918910]	0.51790758990348	-0.949233	0.046676016144412	0.38664289265024	yes	down	1978.85	2012.75	1753	7091.06	2042.37	1837.87	1914.8666666667	3657.1
ENSMUSG00000009394	Syn2	synapsin II [Source:MGI Symbol;Acc:MGI:103020]	0.52044420807349	-0.942185	0.0080889645227261	0.20285562225406	yes	down	0.76	0.92	1.2	1.99	2.05	1.54	0.96	1.86
ENSMUSG00000009614	Sardh	sarcosine dehydrogenase [Source:MGI Symbol;Acc:MGI:2183102]	2.0407524765268	1.0291012080723	0.044955564584638	0.38212229896942	yes	up	4.09	2.51	0.89	1.73	0.88	1.73	2.4966666666667	1.4466666666667
ENSMUSG00000009646	Pla2g12b	phospholipase A2, group XIIB [Source:MGI Symbol;Acc:MGI:1917086]	6.1907714452566	2.6301191979531	0.00027462244751569	0.052651225909813	yes	up	15.61	8.4	2.65	1.14	0.51	2.52	8.8866666666667	1.39
ENSMUSG00000009681	Bcr	BCR activator of RhoGEF and GTPase [Source:MGI Symbol;Acc:MGI:88141]	2.1508732337255	1.1049224989754	0.0022007860246493	0.12291714014897	yes	up	111.97	92.6	175.3	58.07	17.77	74.07	126.62333333333	49.97
ENSMUSG00000010064	Slc38a3	solute carrier family 38, member 3 [Source:MGI Symbol;Acc:MGI:1923507]	2.35355	1.2348411320123	0.045117770174216	0.38274686546514	yes	up	5.51	6.71	5.77	2.05	0.95	4.71	5.9966666666667	2.57
ENSMUSG00000010066	Cacna2d2	calcium channel, voltage-dependent, alpha 2/delta subunit 2 [Source:MGI Symbol;Acc:MGI:1929813]	0.078352777904274	-3.67387	0.011693167219976	0.23579304592412	yes	down	0.21	0.03	0.01	0	0.66	0.45	0.083333333333333	0.37
ENSMUSG00000010080	Epn3	epsin 3 [Source:MGI Symbol;Acc:MGI:1919139]	2.1863202912611	1.1285047682401	0.022071669012415	0.30273978442704	yes	up	35.03	27.67	27.23	18.08	5.14	20.28	29.976666666667	14.5
ENSMUSG00000010175	Prox1	prospero homeobox 1 [Source:MGI Symbol;Acc:MGI:97772]	0.30435904502519	-1.71615	0.042039457174182	0.37682640703403	yes	down	0.12	0.19	0.02	0.13	0.33	0.59	0.11	0.35
ENSMUSG00000010476	Ebf3	early B cell factor 3 [Source:MGI Symbol;Acc:MGI:894289]	0.082684944531467	-3.59623	5.7171200961135E-5	0.020551855678841	yes	down	0.11	0.17	0.06	0.19	2.44	1.25	0.11333333333333	1.2933333333333
ENSMUSG00000010505	Myt1	myelin transcription factor 1 [Source:MGI Symbol;Acc:MGI:1100535]	0.011601090395232	-6.4296	0.00058287908199553	0.069844295554395	yes	down	0	0.02	0	0	0.91	1.07	0.0066666666666667	0.66
ENSMUSG00000010760	Phlda2	pleckstrin homology like domain, family A, member 2 [Source:MGI Symbol;Acc:MGI:1202307]	3.8615593091195	1.9491835296886	0.036402591851988	0.36128859997307	yes	up	247.44	244.62	100.98	69.1	8.16	73.28	197.68	50.18
ENSMUSG00000011008	Mcoln2	mucolipin 2 [Source:MGI Symbol;Acc:MGI:1915529]	12.707291563767	3.66758	0.0014808187402279	0.10261657575355	yes	up	6.56	3.73	0.55	0.06	0.09	0.73	3.6133333333333	0.29333333333333
ENSMUSG00000011034	Slc5a1	solute carrier family 5 (sodium/glucose cotransporter), member 1 [Source:MGI Symbol;Acc:MGI:107678]	2.7089575229527	1.4377377719431	0.030415650254857	0.33933878033374	yes	up	0.45	0.32	0.33	0.1	0.09	0.22	0.36666666666667	0.13666666666667
ENSMUSG00000011179	Odc1	ornithine decarboxylase, structural 1 [Source:MGI Symbol;Acc:MGI:97402]	2.0036570337101	1.0026355833283	0.0048874579422888	0.17309092600272	yes	up	314.23	301.59	308.58	162.05	76.3	222.99	308.13333333333	153.78
ENSMUSG00000011305	Plin5	perilipin 5 [Source:MGI Symbol;Acc:MGI:1914218]	23.692210854382	4.5663409257926	0.023678216663886	1	yes	up	0.18	0.17	0.15	0	0	0	0.16666666666667	0
ENSMUSG00000011589	Fsd1	fibronectin type 3 and SPRY domain-containing protein [Source:MGI Symbol;Acc:MGI:1934858]	0.14206882431935	-2.81534	0.004342038560808	0.16912387215969	yes	down	0.13	0.36	0.13	0.29	17.4	2.11	0.20666666666667	6.6
ENSMUSG00000011751	Sptbn4	spectrin beta, non-erythrocytic 4 [Source:MGI Symbol;Acc:MGI:1890574]	2.6189420786582	1.3889841529468	0.045344953953955	0.38339174844452	yes	up	0.26	0.3	0.37	0.12	0.03	0.29	0.31	0.14666666666667
ENSMUSG00000012428	Steap4	STEAP family member 4 [Source:MGI Symbol;Acc:MGI:1923560]	0.42240700753329	-1.24329	0.0027504672899292	0.13559803739351	yes	down	3.03	2.85	2.94	11.1	5.89	3.67	2.94	6.8866666666667
ENSMUSG00000013367	Iglon5	IgLON family member 5 [Source:MGI Symbol;Acc:MGI:2686277]	0.041970149764244	-4.57449	0.0010029647136993	0.088064743978464	yes	down	0.14	0.03	0.03	0.03	0.94	0.9	0.066666666666667	0.62333333333333
ENSMUSG00000013921	Clip3	CAP-GLY domain containing linker protein 3 [Source:MGI Symbol;Acc:MGI:1923936]	0.33914951789431	-1.56001	0.029371768968063	0.33719885132663	yes	down	3.49	2.55	1.62	1.14	8.5	12.77	2.5533333333333	7.47
ENSMUSG00000013936	Myl2	myosin, light polypeptide 2, regulatory, cardiac, slow [Source:MGI Symbol;Acc:MGI:97272]	0.002719556425353	-8.52241	0.029207678209643	0.33620979820373	yes	down	0	0	0	0	31.55	3.84	0	11.796666666667
ENSMUSG00000014602	Kif1a	kinesin family member 1A [Source:MGI Symbol;Acc:MGI:108391]	0.30811482428487	-1.69846	0.0022950975663096	0.12534643363226	yes	down	0.25	0.11	0.18	0.29	0.77	1.21	0.18	0.75666666666667
ENSMUSG00000014704	Hoxa2	homeobox A2 [Source:MGI Symbol;Acc:MGI:96174]	0.11763555399508	-3.0876	0.0045511114199912	0.17096938454021	yes	down	0.08	0.48	0.04	0.22	2.79	2.03	0.2	1.68
ENSMUSG00000014773	Dll1	delta like canonical Notch ligand 1 [Source:MGI Symbol;Acc:MGI:104659]	0.41572491702473	-1.2663	0.017056000938994	0.27556301142541	yes	down	1.26	1.94	0.8	1.68	3.19	3.14	1.3333333333333	2.67
ENSMUSG00000014778	Fhod1	formin homology 2 domain containing 1 [Source:MGI Symbol;Acc:MGI:2679008]	2.0532489983527	1.0379085942784	0.0079849876459951	0.20232152985557	yes	up	16.44	17.38	17.94	9.76	4.09	11.79	17.253333333333	8.5466666666667
ENSMUSG00000014791	Elmo3	engulfment and cell motility 3 [Source:MGI Symbol;Acc:MGI:2679007]	1.7637310266214	0.81863056307971	0.0047645415573475	0.17309092600272	yes	up	3.81	3.51	5.57	2.73	1.6	2.21	4.2966666666667	2.18
ENSMUSG00000015217	Hmgb3	high mobility group box 3 [Source:MGI Symbol;Acc:MGI:1098219]	0.47080681549477	-1.08679	0.048287139601535	0.38952528930551	yes	down	25.84	34.3	12.55	14.34	52.71	81.78	24.23	49.61
ENSMUSG00000015222	Map2	microtubule-associated protein 2 [Source:MGI Symbol;Acc:MGI:97175]	0.18453297691689	-2.43805	0.0054271356505316	0.17890095316366	yes	down	0.56	0.26	0.29	0.17	2.71	2.97	0.37	1.95
ENSMUSG00000015312	Gadd45b	growth arrest and DNA-damage-inducible 45 beta [Source:MGI Symbol;Acc:MGI:107776]	0.49028969239234	-1.02829	0.00046430421356096	0.064609429072535	yes	down	90.94	79.6	105.96	186.11	247.86	126.82	92.166666666667	186.93
ENSMUSG00000015568	Lpl	lipoprotein lipase [Source:MGI Symbol;Acc:MGI:96820]	1.8843178844271	0.9140423681357	0.03203204888309	0.34567736416349	yes	up	4.72	5.9	3.52	2.65	1.19	3.45	4.7133333333333	2.43
ENSMUSG00000015579	Nkx2-5	NK2 homeobox 5 [Source:MGI Symbol;Acc:MGI:97350]	0.068732674084092	-3.86286	0.022727205789811	0.30637338742437	yes	down	0.1	0.06	0	0	0.98	1.16	0.053333333333333	0.71333333333333
ENSMUSG00000015599	Ttbk1	tau tubulin kinase 1 [Source:MGI Symbol;Acc:MGI:2147036]	1.8574650168863	0.89333503959834	0.0058241320627451	0.1819016430064	yes	up	1.14	1.03	0.73	0.47	0.4	0.62	0.96666666666667	0.49666666666667
ENSMUSG00000015702	Anxa9	annexin A9 [Source:MGI Symbol;Acc:MGI:1923711]	0.52021062349966	-0.942832	0.0053854421770431	0.17890095316366	yes	down	13.43	15.41	16.16	26.49	43.36	17.69	15	29.18
ENSMUSG00000015709	Arnt2	aryl hydrocarbon receptor nuclear translocator 2 [Source:MGI Symbol;Acc:MGI:107188]	0.55882240643727	-0.839538	7.9704822890434E-6	0.004911809710623	yes	down	5.74	5.63	6.13	9.57	11.15	8.56	5.8333333333333	9.76
ENSMUSG00000015745	Plekho1	pleckstrin homology domain containing, family O member 1 [Source:MGI Symbol;Acc:MGI:1914470]	0.57971407526979	-0.786587	0.0068903823116594	0.1944255678348	yes	down	156.33	142.11	140.08	192.78	356.42	192.95	146.17333333333	247.38333333333
ENSMUSG00000015766	Eps8	epidermal growth factor receptor pathway substrate 8 [Source:MGI Symbol;Acc:MGI:104684]	2.0913198315361	1.0644137142882	6.5426886389404E-5	0.022722484868955	yes	up	26.6	21.64	21.46	11.27	6.97	15.72	23.233333333333	11.32
ENSMUSG00000015970	Chdh	choline dehydrogenase [Source:MGI Symbol;Acc:MGI:1860776]	1.5946823762872	0.67326910123959	0.0089358989866855	0.21190742950606	yes	up	34.15	29.36	35.36	24.16	14.22	22.43	32.956666666667	20.27
ENSMUSG00000016253	Nelfcd	negative elongation factor complex member C/D, Th1l [Source:MGI Symbol;Acc:MGI:1926424]	1.5083447638417	0.592966	0.043566656488631	0.37821224920523	yes	up	43.02	40.09	37.75	28.39	16.19	34.27	40.286666666667	26.283333333333
ENSMUSG00000016624	Phf21b	PHD finger protein 21B [Source:MGI Symbol;Acc:MGI:2443812]	0.19080108210407	-2.38986	0.0023028003165126	0.12534643363226	yes	down	0.2	0.85	0.17	0.33	2.93	2.34	0.40666666666667	1.8666666666667
ENSMUSG00000016664	Pacsin2	protein kinase C and casein kinase substrate in neurons 2 [Source:MGI Symbol;Acc:MGI:1345153]	1.6432672809827	0.71656715684721	0.025337106959973	0.31711839617028	yes	up	52.13	46.2	37.28	31.35	15.05	30.25	45.203333333333	25.55
ENSMUSG00000016757	Ttll12	tubulin tyrosine ligase-like family, member 12 [Source:MGI Symbol;Acc:MGI:3039573]	2.0084788113578	1.0061032416122	0.0038484508632455	0.15810718963167	yes	up	48.64	40.29	37.2	24.86	10.39	26.96	42.043333333333	20.736666666667
ENSMUSG00000017002	Slpi	secretory leukocyte peptidase inhibitor [Source:MGI Symbol;Acc:MGI:109297]	0.47947013528492	-1.06049	0.0084783993896131	0.20780508731218	yes	down	110.88	157.03	164.04	308.75	456.12	140.27	143.98333333333	301.71333333333
ENSMUSG00000017300	Tnnc2	troponin C2, fast [Source:MGI Symbol;Acc:MGI:98780]	0.027387870011431	-5.19032	0.011368899529753	1	yes	down	0	0	0	0.16	1.21	1.81	0	1.06
ENSMUSG00000017314	Mpp2	membrane protein, palmitoylated 2 (MAGUK p55 subfamily member 2) [Source:MGI Symbol;Acc:MGI:1858257]	0.56134025738565	-0.833053	0.0021770826810792	0.12253393953712	yes	down	1.06	1.19	1.19	1.85	2.22	1.95	1.1466666666667	2.0066666666667
ENSMUSG00000017491	Rarb	retinoic acid receptor, beta [Source:MGI Symbol;Acc:MGI:97857]	0.39954366829674	-1.32357	0.0029134051783938	0.1401675903171	yes	down	0.83	1.15	0.96	2.2	2.26	3.2	0.98	2.5533333333333
ENSMUSG00000017499	Cdc6	cell division cycle 6 [Source:MGI Symbol;Acc:MGI:1345150]	2.05233	1.0372651990442	0.01000422091375	0.22102795373463	yes	up	15.09	13.86	15.8	5.49	3.57	12.13	14.916666666667	7.0633333333333
ENSMUSG00000017607	Tns4	tensin 4 [Source:MGI Symbol;Acc:MGI:2144377]	2.7785258825399	1.4743196793519	0.021734966055579	0.30130041985614	yes	up	9.66	4.98	7.14	3.32	1.06	4.09	7.26	2.8233333333333
ENSMUSG00000017639	Rab11fip4	RAB11 family interacting protein 4 (class II) [Source:MGI Symbol;Acc:MGI:2442920]	1.9896360965012	0.99250458665767	0.026519388338526	0.3231582244218	yes	up	13.18	8.03	2.24	5.12	1.86	4.06	7.8166666666667	3.68
ENSMUSG00000017652	Cd40	CD40 antigen [Source:MGI Symbol;Acc:MGI:88336]	0.64759687599797	-0.626832	0.047248386307306	0.38754548109519	yes	down	8.74	8.16	8.42	15.08	15.35	10.06	8.44	13.496666666667
ENSMUSG00000017667	Zfp334	zinc finger protein 334 [Source:MGI Symbol;Acc:MGI:2388656]	0.52156139445364	-0.939091	0.00019228482193536	0.043089280551877	yes	down	1.5	1.61	0.98	2.18	2.63	2.93	1.3633333333333	2.58
ENSMUSG00000017692	Rhbdl3	rhomboid like 3 [Source:MGI Symbol;Acc:MGI:2179276]	0.079429482627797	-3.65418	0.00023241047950751	0.04782087503007	yes	down	0.09	0.08	0.05	0.07	1.05	1.97	0.073333333333333	1.03
ENSMUSG00000017723	Wfdc2	WAP four-disulfide core domain 2 [Source:MGI Symbol;Acc:MGI:1914951]	1.5328985801982	0.61626224840874	0.036508020607855	0.36155669384031	yes	up	37.07	40.69	35.61	32.23	19.68	18.11	37.79	23.34
ENSMUSG00000017764	Zswim1	zinc finger SWIM-type containing 1 [Source:MGI Symbol;Acc:MGI:1919221]	1.6290051306036	0.70399114768462	0.040051142024815	0.36812608223231	yes	up	10.26	8.56	11.77	8.32	3.76	6.65	10.196666666667	6.2433333333333
ENSMUSG00000017861	Mybl2	myeloblastosis oncogene-like 2 [Source:MGI Symbol;Acc:MGI:101785]	2.0601151626418	1.0427249878591	0.021317669414899	0.29980372225188	yes	up	23.83	16.93	9.7	7.56	3.67	11.64	16.82	7.6233333333333
ENSMUSG00000017897	Eya2	EYA transcriptional coactivator and phosphatase 2 [Source:MGI Symbol;Acc:MGI:109341]	0.17312629325238	-2.5301	0.0084147871295954	0.20742450274453	yes	down	0.36	0.22	0.33	1.1	4.98	2.3	0.30333333333333	2.7933333333333
ENSMUSG00000017950	Hnf4a	hepatic nuclear factor 4, alpha [Source:MGI Symbol;Acc:MGI:109128]	13.028	3.7035440993005	0.035397321007645	0.36010772842199	yes	up	13.83	7.48	0.03	0.14	0.15	1.31	7.1133333333333	0.53333333333333
ENSMUSG00000018102	H2bc4	H2B clustered histone 4 [Source:MGI Symbol;Acc:MGI:1915274]	0.60307215850859	-0.729597	0.012595365223506	0.24283019768893	yes	down	158.79	140.79	178.22	288.55	331.27	169.94	159.26666666667	263.25333333333
ENSMUSG00000018339	Gpx3	glutathione peroxidase 3 [Source:MGI Symbol;Acc:MGI:105102]	0.66609264229778	-0.586205	0.010780351073441	0.2289269101499	yes	down	11341.6	10225.2	11057.3	18103.5	18649.3	11889	10874.683333333	16213.956666667
ENSMUSG00000018340	Anxa6	annexin A6 [Source:MGI Symbol;Acc:MGI:88255]	1.8932051734133	0.92083076953389	0.0030313996646151	0.14070404510898	yes	up	64.88	47.88	37.7	27.05	16.77	34.64	50.153333333333	26.153333333333
ENSMUSG00000018417	Myo1b	myosin IB [Source:MGI Symbol;Acc:MGI:107752]	1.8692588693447	0.90246637842399	0.017496559456982	0.27902322867858	yes	up	39.58	34.96	45.9	28.33	9.85	25.15	40.146666666667	21.11
ENSMUSG00000018500	Adora2b	adenosine A2b receptor [Source:MGI Symbol;Acc:MGI:99403]	1.8279184616253	0.87020171720536	0.00074570124296934	0.077294671475286	yes	up	15.07	12.85	18.14	7.66	7.73	9.83	15.353333333333	8.4066666666667
ENSMUSG00000018507	Trpv2	transient receptor potential cation channel, subfamily V, member 2 [Source:MGI Symbol;Acc:MGI:1341836]	2.2188213203693	1.14979	0.021906569047888	0.30167426091086	yes	up	86.76	76.66	91.95	41.81	10.39	62.01	85.123333333333	38.07
ENSMUSG00000018569	Cldn7	claudin 7 [Source:MGI Symbol;Acc:MGI:1859285]	2.5735263788218	1.3637465703433	0.00084958162821244	0.080283102948327	yes	up	37.82	28.19	17.04	10.86	5.21	14.1	27.683333333333	10.056666666667
ENSMUSG00000018809	Smyd4	SET and MYND domain containing 4 [Source:MGI Symbol;Acc:MGI:2442796]	1.7414720182489	0.80030729207025	0.003770195325874	0.1575174826827	yes	up	3.58	3.45	3.05	1.75	1.75	2.31	3.36	1.9366666666667
ENSMUSG00000018822	Sfrp5	secreted frizzled-related sequence protein 5 [Source:MGI Symbol;Acc:MGI:1860298]	0.53210872874716	-0.910207	0.0038657786002008	0.15829604898496	yes	down	214.39	166.96	155.76	323.95	469.67	203.75	179.03666666667	332.45666666667
ENSMUSG00000018849	Wwc1	WW, C2 and coiled-coil domain containing 1 [Source:MGI Symbol;Acc:MGI:2388637]	1.7580680897777	0.81399094697864	0.00045873479450583	0.064609429072535	yes	up	11.05	10.09	9.87	6.1	4.37	7.2	10.336666666667	5.89
ENSMUSG00000018861	Fdxr	ferredoxin reductase [Source:MGI Symbol;Acc:MGI:104724]	2.4144471284335	1.2716928717185	0.010877535858043	0.22993952489418	yes	up	48.4	41.02	46.73	14.01	7.71	35.76	45.383333333333	19.16
ENSMUSG00000019312	Grb7	growth factor receptor bound protein 7 [Source:MGI Symbol;Acc:MGI:102683]	2.8528907983452	1.5124245251527	0.0003616998122524	0.055885044779037	yes	up	12.56	8.27	4.35	2.57	1.82	3.93	8.3933333333333	2.7733333333333
ENSMUSG00000019437	Tlcd1	TLC domain containing 1 [Source:MGI Symbol;Acc:MGI:1915572]	2.1490479104689	1.1036976462954	0.0038149516981364	0.15810718963167	yes	up	13.15	10.92	7.5	5.06	2.47	5.95	10.523333333333	4.4933333333333
ENSMUSG00000019528	Gyg	glycogenin [Source:MGI Symbol;Acc:MGI:1351614]	0.60345158465533	-0.72869	0.0016850783272781	0.11066279978959	yes	down	38.66	47.63	38.56	78.84	75.12	51.32	41.616666666667	68.426666666667
ENSMUSG00000019539	Rcn3	reticulocalbin 3, EF-hand calcium binding domain [Source:MGI Symbol;Acc:MGI:1277122]	1.8186	0.86282514683312	0.037975600287916	0.36309672205785	yes	up	45.34	29.55	22.61	12.34	13.19	26.81	32.5	17.446666666667
ENSMUSG00000019564	Arid3a	AT rich interactive domain 3A (BRIGHT-like) [Source:MGI Symbol;Acc:MGI:1328360]	1.7255404881856	0.7870483256536	0.02097882420593	0.29793383676817	yes	up	36.2	32.98	32.94	25.08	9.85	23.45	34.04	19.46
ENSMUSG00000019699	Akt3	thymoma viral proto-oncogene 3 [Source:MGI Symbol;Acc:MGI:1345147]	0.57670677503135	-0.79409	0.00013281875243054	0.034205784674463	yes	down	4.93	7.08	5.71	10.53	10.54	9.17	5.9066666666667	10.08
ENSMUSG00000019756	Prl8a1	prolactin family 8, subfamily a, member 1 [Source:MGI Symbol;Acc:MGI:1920494]	2.5649175289428	1.3589124388935	0.028331833403662	0.33053805637606	yes	up	68.2	40.92	130.25	32.82	8.14	54.82	79.79	31.926666666667
ENSMUSG00000019767	Ccdc170	coiled-coil domain containing 170 [Source:MGI Symbol;Acc:MGI:2685067]	3.8603768782689	1.94874	0.0020843429638773	0.12150451973548	yes	up	2.21	2.46	4.4	1.6	0.32	0.58	3.0233333333333	0.83333333333333
ENSMUSG00000019772	Vip	vasoactive intestinal polypeptide [Source:MGI Symbol;Acc:MGI:98933]	20.514005077121	4.3585372805528	0.040687458067588	1	yes	up	0.25	0.14	0.21	0	0	0	0.2	0
ENSMUSG00000019779	Frk	fyn-related kinase [Source:MGI Symbol;Acc:MGI:103265]	2.3141878682509	1.2105059887289	0.038618748544048	0.36588456806524	yes	up	9.68	11.4	15.41	6.93	0.93	6.93	12.163333333333	4.93
ENSMUSG00000019831	Wasf1	WASP family, member 1 [Source:MGI Symbol;Acc:MGI:1890563]	0.57797653289401	-0.790917	0.00010032531838287	0.028851889478273	yes	down	3.91	4.36	3.37	6.82	6.54	6.83	3.88	6.73
ENSMUSG00000019852	Arfgef3	ARFGEF family member 3 [Source:MGI Symbol;Acc:MGI:106387]	0.62371372119414	-0.681044	0.0066249425611829	0.19430031366653	yes	down	0.69	0.81	0.63	1.14	1.34	0.9	0.71	1.1266666666667
ENSMUSG00000019874	Fabp7	fatty acid binding protein 7, brain [Source:MGI Symbol;Acc:MGI:101916]	0.095087401202142	-3.3946	0.0048469130059463	0.17309092600272	yes	down	1	0.84	0.13	0.11	14.26	5.79	0.65666666666667	6.72
ENSMUSG00000019880	Rspo3	R-spondin 3 [Source:MGI Symbol;Acc:MGI:1920030]	0.62303453872366	-0.682616	0.024460211230801	0.31355935496233	yes	down	3.02	4.89	3.45	7.63	5.97	4.65	3.7866666666667	6.0833333333333
ENSMUSG00000019927	Ube2d1	ubiquitin-conjugating enzyme E2D 1 [Source:MGI Symbol;Acc:MGI:2384911]	0.64521689581288	-0.632144	0.0065740285328536	0.19357485039998	yes	down	11.94	16.48	14.41	18.9	26.96	19.7	14.276666666667	21.853333333333
ENSMUSG00000019929	Dcn	decorin [Source:MGI Symbol;Acc:MGI:94872]	0.48147085321883	-1.05448	0.0093878419514694	0.21769249903661	yes	down	422.32	541.64	491.62	1632.94	883.73	474.46	485.19333333333	997.04333333333
ENSMUSG00000019942	Cdk1	cyclin dependent kinase 1 [Source:MGI Symbol;Acc:MGI:88351]	1.6502353108857	0.72267175637594	0.043216158451814	0.37805227198177	yes	up	156.13	136.42	102.62	69.69	41.3	120.35	131.72333333333	77.113333333333
ENSMUSG00000019987	Arg1	arginase, liver [Source:MGI Symbol;Acc:MGI:88070]	0.21702743041188	-2.20405	0.025385561649308	0.31720957840424	yes	down	0.42	2.5	0.48	0.49	3.63	11.32	1.1333333333333	5.1466666666667
ENSMUSG00000019992	Mtfr2	mitochondrial fission regulator 2 [Source:MGI Symbol;Acc:MGI:1919054]	1.8007229445104	0.84857622825792	0.042951026302044	0.3780453770628	yes	up	3.18	3.66	2.42	1.31	1.1	2.56	3.0866666666667	1.6566666666667
ENSMUSG00000020021	Fgd6	FYVE, RhoGEF and PH domain containing 6 [Source:MGI Symbol;Acc:MGI:1261419]	1.51252	0.59695088989901	0.048864116743116	0.39138093497223	yes	up	9.75	8.12	10.52	8.35	4.13	5.82	9.4633333333333	6.1
ENSMUSG00000020023	Tmcc3	transmembrane and coiled coil domains 3 [Source:MGI Symbol;Acc:MGI:2442900]	1.6210691571991	0.69694563966479	0.045862408817512	0.38452665896316	yes	up	12.27	11.55	14.42	11.47	4.5	7.49	12.746666666667	7.82
ENSMUSG00000020037	Rfx4	regulatory factor X, 4 (influences HLA class II expression) [Source:MGI Symbol;Acc:MGI:1918387]	0.090161413338096	-3.47135	0.011543264065101	0.23460307360202	yes	down	0	0.26	0.02	0.05	1.85	1.2	0.093333333333333	1.0333333333333
ENSMUSG00000020052	Ascl1	achaete-scute family bHLH transcription factor 1 [Source:MGI Symbol;Acc:MGI:96919]	0.026469309049418	-5.23954	8.8042091829395E-5	0.027127969544932	yes	down	0.06	0.03	0	0.12	2.18	0.78	0.03	1.0266666666667
ENSMUSG00000020061	Mybpc1	myosin binding protein C, slow-type [Source:MGI Symbol;Acc:MGI:1336213]	0.051218050282173	-4.2872	0.029751833365631	0.33772785592395	yes	down	0	0.07	0	0	0.35	0.43	0.023333333333333	0.26
ENSMUSG00000020072	Pbld2	phenazine biosynthesis-like protein domain containing 2 [Source:MGI Symbol;Acc:MGI:1914557]	3.6973547299623	1.8864934645711	0.0025869383865699	0.13155281371995	yes	up	1.92	1.47	0.99	0.23	0.21	0.87	1.46	0.43666666666667
ENSMUSG00000020077	Srgn	serglycin [Source:MGI Symbol;Acc:MGI:97756]	0.63752677294345	-0.649442	0.017839993891298	0.27976113285241	yes	down	3233.54	3825.51	3985.79	7583.75	5998.36	4008.84	3681.6133333333	5863.65
ENSMUSG00000020080	Hkdc1	hexokinase domain containing 1 [Source:MGI Symbol;Acc:MGI:2384910]	7.78221	2.96018	0.00033578354606011	0.055085924143416	yes	up	10.25	4.66	0.9	0.98	0.16	1.2	5.27	0.78
ENSMUSG00000020098	Pcbd1	pterin 4 alpha carbinolamine dehydratase/dimerization cofactor of hepatocyte nuclear factor 1 alpha (TCF1) 1 [Source:MGI Symbol;Acc:MGI:94873]	3.6917814642831	1.8843171548996	0.003416143363224	0.1491973903084	yes	up	65.02	46.06	6.17	9.34	8.27	12.81	39.083333333333	10.14
ENSMUSG00000020160	Meis1	Meis homeobox 1 [Source:MGI Symbol;Acc:MGI:104717]	0.54265905525206	-0.881882	0.026629806356738	0.32392534378812	yes	down	4.78	6.46	6.31	5.55	11.49	15.94	5.85	10.993333333333
ENSMUSG00000020176	Grb10	growth factor receptor bound protein 10 [Source:MGI Symbol;Acc:MGI:103232]	0.63598047323036	-0.652946	0.048670109132522	0.39078768407709	yes	down	49.61	56.69	41.23	41.74	80.04	108.86	49.176666666667	76.88
ENSMUSG00000020185	E2f7	E2F transcription factor 7 [Source:MGI Symbol;Acc:MGI:1289147]	1.8894964150125	0.91800178134007	0.033381864628459	0.35049156664537	yes	up	12.85	12.46	12.27	8.37	2.44	8.54	12.526666666667	6.45
ENSMUSG00000020205	Phlda1	pleckstrin homology like domain, family A, member 1 [Source:MGI Symbol;Acc:MGI:1096880]	1.5597887447606	0.641351	0.023476617769944	0.30946810960832	yes	up	17.41	19.91	18.13	9.29	10.53	16.67	18.483333333333	12.163333333333
ENSMUSG00000020258	Glyctk	glycerate kinase [Source:MGI Symbol;Acc:MGI:2444085]	5.1066819945684	2.35239	0.0026074621633412	0.13155281371995	yes	up	4.76	1.97	2.66	0.45	0.83	0.72	3.13	0.66666666666667
ENSMUSG00000020261	Slc36a1	solute carrier family 36 (proton/amino acid symporter), member 1 [Source:MGI Symbol;Acc:MGI:2445299]	1.6411545720779	0.71471112542585	0.0013477529101404	0.098879123898253	yes	up	9.89	8.46	6.98	5.97	3.99	5.31	8.4433333333333	5.09
ENSMUSG00000020272	Stk10	serine/threonine kinase 10 [Source:MGI Symbol;Acc:MGI:1099439]	1.9254694534994	0.94521023576306	0.000125862319197	0.034205784674463	yes	up	27.93	22.12	25.25	12.26	9.85	16.84	25.1	12.983333333333
ENSMUSG00000020297	Nsg2	neuron specific gene family member 2 [Source:MGI Symbol;Acc:MGI:1202070]	0.095301884021549	-3.39135	0.010286944973012	0.22525537501184	yes	down	0.03	0.52	0.03	0.03	2.98	2.91	0.19333333333333	1.9733333333333
ENSMUSG00000020363	Gfpt2	glutamine fructose-6-phosphate transaminase 2 [Source:MGI Symbol;Acc:MGI:1338883]	1.6317337122608	0.7064056385924	0.020078976417719	0.29139002362299	yes	up	16.93	12.67	16.91	7.82	7.23	13.44	15.503333333333	9.4966666666667
ENSMUSG00000020411	Nipal4	NIPA-like domain containing 4 [Source:MGI Symbol;Acc:MGI:2444671]	0.58344977481002	-0.77732	0.019195539156427	0.28504219289513	yes	down	4.55	3.68	3.69	9.81	5.55	4.82	3.9733333333333	6.7266666666667
ENSMUSG00000020424	Castor1	cytosolic arginine sensor for mTORC1 subunit 1 [Source:MGI Symbol;Acc:MGI:1919212]	2.5544303518447	1.3530016002833	0.024007911648423	0.31170542926527	yes	up	49.62	42.7	52.01	13.76	4.23	38.69	48.11	18.893333333333
ENSMUSG00000020431	Adcy1	adenylate cyclase 1 [Source:MGI Symbol;Acc:MGI:99677]	0.50728268721003	-0.979138	0.037004295643117	0.36155669384031	yes	down	0.19	0.21	0.12	0.38	0.29	0.3	0.17333333333333	0.32333333333333
ENSMUSG00000020469	Myl7	myosin, light polypeptide 7, regulatory [Source:MGI Symbol;Acc:MGI:107495]	0.025520456457467	-5.2922	1.8852192839633E-6	0.0016045761488696	yes	down	1.8	0.21	0.23	1.38	42.48	42.28	0.74666666666667	28.713333333333
ENSMUSG00000020473	Aebp1	AE binding protein 1 [Source:MGI Symbol;Acc:MGI:1197012]	0.62166482644903	-0.685791	0.014097792358534	0.25381782898931	yes	down	94.11	84.49	82.35	193.63	121.15	98.74	86.983333333333	137.84
ENSMUSG00000020525	Ppm1d	protein phosphatase 1D magnesium-dependent, delta isoform [Source:MGI Symbol;Acc:MGI:1858214]	1.5780360311432	0.65813	0.0056589028462035	0.1819016430064	yes	up	17.6	14.9	15.6	10.08	7.64	12.57	16.033333333333	10.096666666667
ENSMUSG00000020546	Stxbp4	syntaxin binding protein 4 [Source:MGI Symbol;Acc:MGI:1342296]	0.52014503320574	-0.943014	0.027688930723031	0.32836597912432	yes	down	1.17	1.3	0.7	1.17	1.8	2.68	1.0566666666667	1.8833333333333
ENSMUSG00000020577	Tspan13	tetraspanin 13 [Source:MGI Symbol;Acc:MGI:1913359]	0.6584339875534	-0.602889	0.0439818577151	0.37968230345136	yes	down	16.24	17.9	12.71	23.09	32.17	15.29	15.616666666667	23.516666666667
ENSMUSG00000020589	Cyria	CYFIP related Rac1 interactor A [Source:MGI Symbol;Acc:MGI:1261783]	1.9508253209006	0.96408460318906	0.013508573177854	0.24891898793469	yes	up	8.04	7.13	12	5.4	1.53	6.38	9.0566666666667	4.4366666666667
ENSMUSG00000020601	Trib2	tribbles pseudokinase 2 [Source:MGI Symbol;Acc:MGI:2145021]	0.4671021930749	-1.09819	0.029646279351027	0.33772785592395	yes	down	1.53	1.15	0.6	0.82	2.31	1.68	1.0933333333333	1.6033333333333
ENSMUSG00000020627	Klhl29	kelch-like 29 [Source:MGI Symbol;Acc:MGI:2683857]	1.9573009549838	0.96886560209689	0.016344042029658	0.26961419237261	yes	up	2.99	2.3	4.07	1.47	0.94	2.4	3.12	1.6033333333333
ENSMUSG00000020642	Rnf144a	ring finger protein 144A [Source:MGI Symbol;Acc:MGI:1344401]	0.60624592478542	-0.722025	0.020893441240284	0.29745571666757	yes	down	1.71	2.03	1.43	2.29	2.25	3.86	1.7233333333333	2.8
ENSMUSG00000020656	Grhl1	grainyhead like transcription factor 1 [Source:MGI Symbol;Acc:MGI:2182540]	1.6853023425953	0.75300743356416	0.0013925022954086	0.098879123898253	yes	up	6.81	6.27	7.77	4.22	3.52	4.51	6.95	4.0833333333333
ENSMUSG00000020679	Hnf1b	HNF1 homeobox B [Source:MGI Symbol;Acc:MGI:98505]	3.0068889410336	1.5882715831833	0.00031327520840753	0.053607259328486	yes	up	5.7	4.31	2.42	1.18	1.04	1.96	4.1433333333333	1.3933333333333
ENSMUSG00000020695	Mrc2	mannose receptor, C type 2 [Source:MGI Symbol;Acc:MGI:107818]	0.60703745796255	-0.720143	0.00075425521625732	0.077294671475286	yes	down	9.72	6.59	6.4	11.33	13.28	12.34	7.57	12.316666666667
ENSMUSG00000020722	Cacng1	calcium channel, voltage-dependent, gamma subunit 1 [Source:MGI Symbol;Acc:MGI:1206582]	0.37232773155188	-1.42536	0.034087841083846	0.35237920514605	yes	down	0.52	0.75	0.73	2.83	1.55	0.94	0.66666666666667	1.7733333333333
ENSMUSG00000020723	Cacng4	calcium channel, voltage-dependent, gamma subunit 4 [Source:MGI Symbol;Acc:MGI:1859167]	0.60821496709312	-0.717347	0.015186394424419	0.25996154344578	yes	down	1.16	1.13	0.9	1.56	1.89	1.74	1.0633333333333	1.73
ENSMUSG00000020758	Itgb4	integrin beta 4 [Source:MGI Symbol;Acc:MGI:96613]	1.68359	0.75154233007046	0.00013860335098708	0.035170600312972	yes	up	25.75	25.76	21.92	15.41	6.08	16.07	24.476666666667	12.52
ENSMUSG00000020773	Trim47	tripartite motif-containing 47 [Source:MGI Symbol;Acc:MGI:1917374]	0.620595	-0.688275	0.018127418809595	0.28024683244478	yes	down	7.04	6.02	6.99	12.2	11.4	6.96	6.6833333333333	10.186666666667
ENSMUSG00000020774	Aspa	aspartoacylase [Source:MGI Symbol;Acc:MGI:87914]	4.6158056668944	2.2065824853981	0.0338603689657	0.35217641139431	yes	up	1.58	1.5	1.04	0.15	0.27	0.26	1.3733333333333	0.22666666666667
ENSMUSG00000020781	Tsen54	tRNA splicing endonuclease subunit 54 [Source:MGI Symbol;Acc:MGI:1923515]	1.5637003743572	0.64496409970379	0.0064394770429573	0.19083028205065	yes	up	14.51	15.32	11.93	8.63	6.75	10.11	13.92	8.4966666666667
ENSMUSG00000020782	Llgl2	LLGL2 scribble cell polarity complex component [Source:MGI Symbol;Acc:MGI:1918843]	2.2473737734242	1.1682400872329	0.015902838987872	0.2674497921401	yes	up	42.46	25.49	34.74	22.44	6.54	20.64	34.23	16.54
ENSMUSG00000020788	Atp2a3	ATPase, Ca++ transporting, ubiquitous [Source:MGI Symbol;Acc:MGI:1194503]	2.0905643497408	1.0638924517165	0.013517072830762	0.24891898793469	yes	up	6.32	5.83	3.23	3.53	1.11	2.64	5.1266666666667	2.4266666666667
ENSMUSG00000020814	Mxra7	matrix-remodelling associated 7 [Source:MGI Symbol;Acc:MGI:1914872]	0.65069131571538	-0.619955	0.031841313341209	0.34403372680185	yes	down	4.75	3.93	3.35	6.38	7.98	4.61	4.01	6.3233333333333
ENSMUSG00000020829	Slc46a1	solute carrier family 46, member 1 [Source:MGI Symbol;Acc:MGI:1098733]	2.2529322476118	1.1718039280854	0.012739938063912	0.2445246176783	yes	up	24.99	21.58	28.9	12.49	4.89	17.64	25.156666666667	11.673333333333
ENSMUSG00000020866	Cacna1g	calcium channel, voltage-dependent, T type, alpha 1G subunit [Source:MGI Symbol;Acc:MGI:1201678]	0.1733460569653	-2.52827	0.011802661772462	0.23708373560398	yes	down	0.14	0.29	0.01	0.07	1.49	1.22	0.14666666666667	0.92666666666667
ENSMUSG00000020889	Nr1d1	nuclear receptor subfamily 1, group D, member 1 [Source:MGI Symbol;Acc:MGI:2444210]	0.6026293852225	-0.730657	0.00063170860158557	0.071842469751779	yes	down	11.68	9.68	12.09	17.78	21.2	16.92	11.15	18.633333333333
ENSMUSG00000020908	Myh3	myosin, heavy polypeptide 3, skeletal muscle, embryonic [Source:MGI Symbol;Acc:MGI:1339709]	0.36370008911223	-1.45918	0.028243206508924	0.33009317815957	yes	down	0.36	0.19	0.2	0.19	0.79	1.07	0.25	0.68333333333333
ENSMUSG00000020953	Coch	cochlin [Source:MGI Symbol;Acc:MGI:1278313]	0.45454445352853	-1.13751	0.014636877084462	0.25511041827515	yes	down	21.29	16.26	13.84	30.73	64.41	15	17.13	36.713333333333
ENSMUSG00000020974	Pole2	polymerase (DNA directed), epsilon 2 (p59 subunit) [Source:MGI Symbol;Acc:MGI:1197514]	1.5292353417449	0.61281044740585	0.033630644246126	0.35084447791228	yes	up	9.46	10.93	8.49	6.34	4.67	8.13	9.6266666666667	6.38
ENSMUSG00000021003	Galc	galactosylceramidase [Source:MGI Symbol;Acc:MGI:95636]	0.5828565116083	-0.778787	0.002489318602604	0.13016118935737	yes	down	21.68	23.66	18.88	30.93	45.69	27.99	21.406666666667	34.87
ENSMUSG00000021010	Npas3	neuronal PAS domain protein 3 [Source:MGI Symbol;Acc:MGI:1351610]	0.17807718576055	-2.48943	0.0045375931576864	0.17096938454021	yes	down	0.05	0.04	0.02	0.09	0.34	0.25	0.036666666666667	0.22666666666667
ENSMUSG00000021047	Nova1	NOVA alternative splicing regulator 1 [Source:MGI Symbol;Acc:MGI:104297]	0.06563426005886	-3.92941	0.00034159338645874	0.055085924143416	yes	down	0.11	0.53	0.29	0.31	0.47	0.68	0.31	0.48666666666667
ENSMUSG00000021054	Sgpp1	sphingosine-1-phosphate phosphatase 1 [Source:MGI Symbol;Acc:MGI:2135760]	0.62555847621942	-0.676783	0.008593563385002	0.20807992464317	yes	down	62.66	71.41	80.44	119.26	139.38	83.02	71.503333333333	113.88666666667
ENSMUSG00000021071	Trim9	tripartite motif-containing 9 [Source:MGI Symbol;Acc:MGI:2137354]	0.14363930274946	-2.79948	0.04125876633087	0.37331935660155	yes	down	0.02	0.11	0	0.03	0.3	1.17	0.043333333333333	0.5
ENSMUSG00000021108	Prkch	protein kinase C, eta [Source:MGI Symbol;Acc:MGI:97600]	1.6055186727243	0.68303944419178	0.0035434075516888	0.15247256185634	yes	up	26.94	24.91	26.04	19.95	12.09	16.21	25.963333333333	16.083333333333
ENSMUSG00000021127	Zfp36l1	zinc finger protein 36, C3H type-like 1 [Source:MGI Symbol;Acc:MGI:107946]	0.63280283106972	-0.660172	0.00012315774287782	0.034205784674463	yes	down	39.11	39.68	36.88	66.08	63.74	51.38	38.556666666667	60.4
ENSMUSG00000021200	Asb2	ankyrin repeat and SOCS box-containing 2 [Source:MGI Symbol;Acc:MGI:1929743]	0.54348086094203	-0.879699	0.031475542338686	0.34287277970582	yes	down	1.62	2.18	0.95	3.19	3.73	2.51	1.5833333333333	3.1433333333333
ENSMUSG00000021203	Otub2	OTU domain, ubiquitin aldehyde binding 2 [Source:MGI Symbol;Acc:MGI:1915399]	0.66238132112173	-0.594266	0.04398637638941	0.37968230345136	yes	down	6.14	5.59	5.52	7.18	11.16	6.28	5.75	8.2066666666667
ENSMUSG00000021208	Ifi27l2b	interferon, alpha-inducible protein 27 like 2B [Source:MGI Symbol;Acc:MGI:1916390]	5.0413341401239	2.3338055794859	0.0092631348677562	0.2166214087544	yes	up	3.92	1.8	0.64	0.41	0.17	0.65	2.12	0.41
ENSMUSG00000021216	Tubal3	tubulin, alpha-like 3 [Source:MGI Symbol;Acc:MGI:3588215]	14.620972381029	3.8699673571106	0.049008227134912	1	yes	up	0.48	0.04	0.04	0.02	0	0	0.18666666666667	0.0066666666666667
ENSMUSG00000021228	Acot3	acyl-CoA thioesterase 3 [Source:MGI Symbol;Acc:MGI:2159619]	13.427036073787	3.7470689697519	0.009618866620672	0.2183862414996	yes	up	0.96	0.61	0.05	0	0.04	0.12	0.54	0.053333333333333
ENSMUSG00000021255	Esrrb	estrogen related receptor, beta [Source:MGI Symbol;Acc:MGI:1346832]	2.4765619496817	1.3083387095573	0.02603668919791	0.31987392355569	yes	up	2.67	3.48	2.94	1.72	0.25	1.57	3.03	1.18
ENSMUSG00000021259	Cyp46a1	cytochrome P450, family 46, subfamily a, polypeptide 1 [Source:MGI Symbol;Acc:MGI:1341877]	2.7448460722743	1.4567252468651	0.0069649179068	0.1944255678348	yes	up	3.73	4.18	6.68	1.17	1.15	2.79	4.8633333333333	1.7033333333333
ENSMUSG00000021263	Degs2	delta 4-desaturase, sphingolipid 2 [Source:MGI Symbol;Acc:MGI:1917309]	0.5635062007798	-0.827497	0.0034306038402838	0.1491973903084	yes	down	492.83	446.29	442.56	840.89	1063.71	515.89	460.56	806.83
ENSMUSG00000021280	Exoc3l4	exocyst complex component 3-like 4 [Source:MGI Symbol;Acc:MGI:1921363]	2.5038227623762	1.3241324421065	0.009608592453593	0.2183862414996	yes	up	75.05	71.11	78.45	42.04	15.77	45.68	74.87	34.496666666667
ENSMUSG00000021294	Kif26a	kinesin family member 26A [Source:MGI Symbol;Acc:MGI:2447072]	2.5050086422162	1.3248155806904	7.1689357091412E-5	0.023453700360759	yes	up	10.02	8.23	6.25	3.41	1.67	3.82	8.1666666666667	2.9666666666667
ENSMUSG00000021306	Gpr137b	G protein-coupled receptor 137B [Source:MGI Symbol;Acc:MGI:1891463]	1.62573	0.70108603503521	0.044436012413965	0.38074867738348	yes	up	23.42	24.47	30.48	24.19	9.26	15.28	26.123333333333	16.243333333333
ENSMUSG00000021311	Mtr	5-methyltetrahydrofolate-homocysteine methyltransferase [Source:MGI Symbol;Acc:MGI:894292]	1.5906943134042	0.66965661699628	0.013430492194049	0.24885127823274	yes	up	9.06	9.52	12.42	5.3	3.93	9.07	10.333333333333	6.1
ENSMUSG00000021318	Gli3	GLI-Kruppel family member GLI3 [Source:MGI Symbol;Acc:MGI:95729]	0.60197796451077	-0.732217	0.040135798959014	0.36812608223231	yes	down	3	3.61	3.12	2.76	6.31	6.84	3.2433333333333	5.3033333333333
ENSMUSG00000021319	Sfrp4	secreted frizzled-related protein 4 [Source:MGI Symbol;Acc:MGI:892010]	0.55079707086211	-0.860407	0.045376221690472	0.38339174844452	yes	down	308.57	272.36	206.01	226.47	879.88	360.66	262.31333333333	489.00333333333
ENSMUSG00000021326	Trim27	tripartite motif-containing 27 [Source:MGI Symbol;Acc:MGI:97904]	1.5955210949891	0.67402768316126	0.010306420348777	0.22539579609398	yes	up	109.02	93.81	94.53	61.06	42.93	81.97	99.12	61.986666666667
ENSMUSG00000021338	Carmil1	capping protein regulator and myosin 1 linker 1 [Source:MGI Symbol;Acc:MGI:1915982]	1.9488828620167	0.96264737973572	0.0070928675380348	0.1944255678348	yes	up	15.1	14.7	17.04	11.42	4.42	10.58	15.613333333333	8.8066666666667
ENSMUSG00000021359	Tfap2a	transcription factor AP-2, alpha [Source:MGI Symbol;Acc:MGI:104671]	1.6813018119858	0.7495787272935	0.014892676250047	0.25800514929173	yes	up	5.23	5.19	5.98	2.53	2.18	3.84	5.4666666666667	2.85
ENSMUSG00000021453	Gadd45g	growth arrest and DNA-damage-inducible 45 gamma [Source:MGI Symbol;Acc:MGI:1346325]	0.56460873673399	-0.824677	0.0061362359989363	0.1860469370341	yes	down	216.56	229.28	170.49	412.53	449.31	214.08	205.44333333333	358.64
ENSMUSG00000021456	Fbp2	fructose bisphosphatase 2 [Source:MGI Symbol;Acc:MGI:95491]	15.714012676635	3.9739797242451	0.00016764716232713	0.040313956663165	yes	up	7.25	3.58	0.18	0.18	0.19	0.3	3.67	0.22333333333333
ENSMUSG00000021536	Adcy2	adenylate cyclase 2 [Source:MGI Symbol;Acc:MGI:99676]	0.55186088218043	-0.857623	0.028117291312837	0.32914780298711	yes	down	2.02	1.78	1.41	2.08	4.88	2.37	1.7366666666667	3.11
ENSMUSG00000021567	Nkd2	naked cuticle 2 [Source:MGI Symbol;Acc:MGI:1919543]	0.31477187289805	-1.66762	0.011391657001336	0.23397216693767	yes	down	0.33	0.59	0.25	0.42	1.24	1.54	0.39	1.0666666666667
ENSMUSG00000021589	Rhobtb3	Rho-related BTB domain containing 3 [Source:MGI Symbol;Acc:MGI:1920546]	0.35831063132564	-1.48072	0.0096544181669271	0.21856381931365	yes	down	1.55	2.37	1.03	1.23	4.62	7.32	1.65	4.39
ENSMUSG00000021591	Glrx	glutaredoxin [Source:MGI Symbol;Acc:MGI:2135625]	1.8738598090442	0.90601302324138	0.0050683802717486	0.17622326718262	yes	up	92.78	85.84	101.78	56.23	28.15	65.01	93.466666666667	49.796666666667
ENSMUSG00000021592	Arsk	arylsulfatase K [Source:MGI Symbol;Acc:MGI:1924291]	0.66438845719663	-0.589901	0.01914226853918	0.28504219289513	yes	down	14.58	18.53	17.42	20.56	32.39	21.91	16.843333333333	24.953333333333
ENSMUSG00000021608	Lpcat1	lysophosphatidylcholine acyltransferase 1 [Source:MGI Symbol;Acc:MGI:2384812]	1.6286039383622	0.70363579623037	0.017421791626163	0.27902322867858	yes	up	18.48	18.84	18.04	11.06	6.77	15.05	18.453333333333	10.96
ENSMUSG00000021636	Marveld2	MARVEL (membrane-associating) domain containing 2 [Source:MGI Symbol;Acc:MGI:2446166]	1.6118842785826	0.68874817270721	0.045859743108326	0.38452665896316	yes	up	4.83	4.46	3.87	2.91	1.52	3.61	4.3866666666667	2.68
ENSMUSG00000021685	Otp	orthopedia homeobox [Source:MGI Symbol;Acc:MGI:99835]	0.014168267747768	-6.14119	0.0059202120771912	0.18339902942897	yes	down	0	0	0	0	0.76	0.24	0	0.33333333333333
ENSMUSG00000021700	Rab3c	RAB3C, member RAS oncogene family [Source:MGI Symbol;Acc:MGI:1914545]	0.071478631253455	-3.80634	0.016953586913607	0.27467994572234	yes	down	0.03	0.01	0.01	0	0.21	0.23	0.016666666666667	0.14666666666667
ENSMUSG00000021710	Nln	neurolysin (metallopeptidase M3 family) [Source:MGI Symbol;Acc:MGI:1923055]	1.5444069019447	0.62705290680186	0.041493047952553	0.37440387086712	yes	up	14.13	12.5	9.67	9.18	4.03	9.22	12.1	7.4766666666667
ENSMUSG00000021725	Parp8	poly (ADP-ribose) polymerase family, member 8 [Source:MGI Symbol;Acc:MGI:1098713]	0.62513631051836	-0.677757	0.026765104802666	0.32425385305733	yes	down	1.25	1.62	1.84	2.66	2.35	2.53	1.57	2.5133333333333
ENSMUSG00000021728	Emb	embigin [Source:MGI Symbol;Acc:MGI:95321]	2.0946319682137	1.0666967812633	0.0061104532053668	0.1860469370341	yes	up	55.82	50.56	25.03	25.51	10.99	24.83	43.803333333333	20.443333333333
ENSMUSG00000021732	Fgf10	fibroblast growth factor 10 [Source:MGI Symbol;Acc:MGI:1099809]	0.26254497521142	-1.92936	0.002636823269319	0.13155281371995	yes	down	0.18	0.12	0.13	0.31	0.45	0.86	0.14333333333333	0.54
ENSMUSG00000021756	Il6st	interleukin 6 signal transducer [Source:MGI Symbol;Acc:MGI:96560]	0.63833406312584	-0.647616	0.011288659155857	0.23299738484966	yes	down	68.54	69.88	67.63	123.46	124.81	71.87	68.683333333333	106.71333333333
ENSMUSG00000021759	Plpp1	phospholipid phosphatase 1 [Source:MGI Symbol;Acc:MGI:108412]	0.56307300775035	-0.828606	0.0071937696514079	0.19578627024455	yes	down	159.49	138.32	122.91	321.39	267.85	145.38	140.24	244.87333333333
ENSMUSG00000021760	Gpx8	glutathione peroxidase 8 (putative) [Source:MGI Symbol;Acc:MGI:1916840]	0.58549517596041	-0.772271	0.0036293945950707	0.15395058449154	yes	down	91.96	100.43	87.85	170.83	191.79	106.77	93.413333333333	156.46333333333
ENSMUSG00000021798	Ldb3	LIM domain binding 3 [Source:MGI Symbol;Acc:MGI:1344412]	0.13979320229447	-2.83863	0.0010478030524793	0.088132750689764	yes	down	0.03	0.05	0.04	0.13	0.61	0.32	0.04	0.35333333333333
ENSMUSG00000021846	Peli2	pellino 2 [Source:MGI Symbol;Acc:MGI:1891445]	0.62437992285611	-0.679504	0.0029893754411298	0.1401675903171	yes	down	3.85	4.39	3.43	5	8.07	5.05	3.89	6.04
ENSMUSG00000021876	Rnase4	ribonuclease, RNase A family 4 [Source:MGI Symbol;Acc:MGI:1926217]	0.54032665272325	-0.888096	0.0045603753345954	0.17096938454021	yes	down	125.08	137.17	128.18	301.14	278.1	135.64	130.14333333333	238.29333333333
ENSMUSG00000021904	Sema3g	sema domain, immunoglobulin domain (Ig), short basic domain, secreted, (semaphorin) 3G [Source:MGI Symbol;Acc:MGI:3041242]	0.56153738611362	-0.832546	0.047187295842292	0.38754548109519	yes	down	32.04	31.35	30.11	97.97	32.98	33.5	31.166666666667	54.816666666667
ENSMUSG00000021943	Gdf10	growth differentiation factor 10 [Source:MGI Symbol;Acc:MGI:95684]	0.37602711335897	-1.41109	0.0036402108648245	0.15395058449154	yes	down	0.17	0.19	0.17	0.57	0.4	0.42	0.17666666666667	0.46333333333333
ENSMUSG00000021948	Prkcd	protein kinase C, delta [Source:MGI Symbol;Acc:MGI:97598]	1.5649689899761	0.64613407028832	0.021754464571065	0.30130041985614	yes	up	31.52	27.03	35.86	23.08	14.8	24.05	31.47	20.643333333333
ENSMUSG00000021950	Anxa8	annexin A8 [Source:MGI Symbol;Acc:MGI:1201374]	0.63043114122619	-0.665589	0.013029704784285	0.24646438121771	yes	down	50.34	51.63	63.05	77.23	115.65	68.5	55.006666666667	87.126666666667
ENSMUSG00000022026	Olfm4	olfactomedin 4 [Source:MGI Symbol;Acc:MGI:2685142]	0.17872952640474	-2.48415	0.036126724436495	0.36128859997307	yes	down	0.32	0.05	0.3	0.1	3.35	0.28	0.22333333333333	1.2433333333333
ENSMUSG00000022037	Clu	clusterin [Source:MGI Symbol;Acc:MGI:88423]	1.5352739077119	0.61849606930549	0.0059003961621009	0.18311391326808	yes	up	33.14	28.1	24.71	14.53	19.01	21.8	28.65	18.446666666667
ENSMUSG00000022048	Dpysl2	dihydropyrimidinase-like 2 [Source:MGI Symbol;Acc:MGI:1349763]	0.48882394171984	-1.03261	0.00074123882839083	0.077294671475286	yes	down	10.59	12.15	14.23	28.83	30.6	15.92	12.323333333333	25.116666666667
ENSMUSG00000022053	Ebf2	early B cell factor 2 [Source:MGI Symbol;Acc:MGI:894332]	0.34964533413535	-1.51604	0.010433621590001	0.22683513794151	yes	down	0.21	0.54	0.26	0.34	1.08	1.24	0.33666666666667	0.88666666666667
ENSMUSG00000022054	Nefm	neurofilament, medium polypeptide [Source:MGI Symbol;Acc:MGI:97314]	0.0047717195178132	-7.71128	9.8242302160313E-5	0.028731710572478	yes	down	0.04	0	0.06	0.04	15.29	6.39	0.033333333333333	7.24
ENSMUSG00000022055	Nefl	neurofilament, light polypeptide [Source:MGI Symbol;Acc:MGI:97313]	0.015282887219716	-6.03194	0.00237359055122	0.12641919896174	yes	down	0.04	0.09	0.04	0	8.26	3.03	0.056666666666667	3.7633333333333
ENSMUSG00000022057	Adamdec1	ADAM-like, decysin 1 [Source:MGI Symbol;Acc:MGI:1917650]	0.48562240946837	-1.04209	0.042330874265954	0.37687597907551	yes	down	0.8	1.04	1.55	2.99	2.81	1.18	1.13	2.3266666666667
ENSMUSG00000022090	Pdlim2	PDZ and LIM domain 2 [Source:MGI Symbol;Acc:MGI:2384850]	1.6817858325866	0.74999399694983	0.021780842805533	0.30130041985614	yes	up	72.73	57	72.94	57.54	21.36	44.61	67.556666666667	41.17
ENSMUSG00000022094	Slc39a14	solute carrier family 39 (zinc transporter), member 14 [Source:MGI Symbol;Acc:MGI:2384851]	1.6282332830675	0.70330741472308	0.012292825430545	0.24121895199731	yes	up	124.62	107.77	93.34	76.16	31.11	73.36	108.57666666667	60.21
ENSMUSG00000022120	Obi1	ORC ubiquitin ligase 1 [Source:MGI Symbol;Acc:MGI:1919736]	0.5656994024381	-0.821892	0.035675400428026	0.36111641289721	yes	down	2.19	2.84	1.45	2.21	4.44	4.58	2.16	3.7433333333333
ENSMUSG00000022132	Cldn10	claudin 10 [Source:MGI Symbol;Acc:MGI:1913101]	0.63097304686536	-0.66435	0.044288371450317	0.38074867738348	yes	down	15.99	15.68	16.75	17.66	38.21	19.38	16.14	25.083333333333
ENSMUSG00000022146	Osmr	oncostatin M receptor [Source:MGI Symbol;Acc:MGI:1330819]	1.5035145308953	0.58833881107743	0.016063800282162	0.26780760760261	yes	up	13.41	14.07	19.07	10.95	9.41	10.73	15.516666666667	10.363333333333
ENSMUSG00000022150	Dab2	disabled 2, mitogen-responsive phosphoprotein [Source:MGI Symbol;Acc:MGI:109175]	3.9154851490599	1.9691910760423	0.00068616474937748	0.074463979562946	yes	up	69.83	54.03	7.24	6.2	6.98	14.67	43.7	9.2833333333333
ENSMUSG00000022179	4931414P19Rik	RIKEN cDNA 4931414P19 gene [Source:MGI Symbol;Acc:MGI:1921609]	1.8885289759023	0.91726291937239	0.0077796396934589	0.20186117730922	yes	up	10.11	8.48	16.22	7.76	2.7	7.59	11.603333333333	6.0166666666667
ENSMUSG00000022203	Efs	embryonal Fyn-associated substrate [Source:MGI Symbol;Acc:MGI:105311]	2.0510294767358	1.0363482259157	0.024831418070058	0.31466156839747	yes	up	21.88	16.19	23.98	11.33	3.74	15.2	20.683333333333	10.09
ENSMUSG00000022211	Carmil3	capping protein regulator and myosin 1 linker 3 [Source:MGI Symbol;Acc:MGI:2448573]	0.25102133312611	-1.99412	0.036185684288955	0.36128859997307	yes	down	0.35	0.05	0.06	0.24	0.43	0.84	0.15333333333333	0.50333333333333
ENSMUSG00000022219	Cideb	cell death-inducing DNA fragmentation factor, alpha subunit-like effector B [Source:MGI Symbol;Acc:MGI:1270844]	4.38972	2.1341294305018	0.016137792642304	0.26848165957382	yes	up	2.9	2.24	0.36	0.37	0.3	0.59	1.8333333333333	0.42
ENSMUSG00000022240	Ctnnd2	catenin (cadherin associated protein), delta 2 [Source:MGI Symbol;Acc:MGI:1195966]	0.54598266917104	-0.873073	0.039856968948895	0.3680532007598	yes	down	0.47	0.76	0.3	1.43	1.45	1.13	0.51	1.3366666666667
ENSMUSG00000022257	Laptm4b	lysosomal-associated protein transmembrane 4B [Source:MGI Symbol;Acc:MGI:1890494]	0.64397857370096	-0.634915	0.0025354388625433	0.13098502267421	yes	down	59.84	61.95	58.33	103.24	102.03	71.84	60.04	92.37
ENSMUSG00000022261	Sdc2	syndecan 2 [Source:MGI Symbol;Acc:MGI:1349165]	0.59042137969484	-0.760183	0.00077294277602972	0.077994898247911	yes	down	10.27	12.24	9.89	20.35	20.01	13.93	10.8	18.096666666667
ENSMUSG00000022270	Retreg1	reticulophagy regulator 1 [Source:MGI Symbol;Acc:MGI:1913520]	0.60872051313114	-0.716148	0.0034615359753129	0.14932200813506	yes	down	77.81	78.27	78.76	109.17	171.54	99.21	78.28	126.64
ENSMUSG00000022286	Grhl2	grainyhead like transcription factor 2 [Source:MGI Symbol;Acc:MGI:2182543]	2.4140112226475	1.2714323831436	0.021786937334522	0.30130041985614	yes	up	6.53	6.6	10.37	4.47	1.22	4.17	7.8333333333333	3.2866666666667
ENSMUSG00000022324	Matn2	matrilin 2 [Source:MGI Symbol;Acc:MGI:109613]	0.66573565801035	-0.586979	0.025675490342644	0.31804062158099	yes	down	35.2	33	30.21	66.14	45.61	35.28	32.803333333333	49.01
ENSMUSG00000022332	Khdrbs3	KH domain containing, RNA binding, signal transduction associated 3 [Source:MGI Symbol;Acc:MGI:1313312]	0.52307248523565	-0.934917	0.0020351014919129	0.12119349044752	yes	down	14.13	13.91	13.79	15.74	34.09	24.07	13.943333333333	24.633333333333
ENSMUSG00000022346	Myc	myelocytomatosis oncogene [Source:MGI Symbol;Acc:MGI:97250]	2.1853843464597	1.1278870307413	0.001052178883923	0.088132750689764	yes	up	38.5	35.65	28.66	15.78	8.8	24.51	34.27	16.363333333333
ENSMUSG00000022377	Asap1	ArfGAP with SH3 domain, ankyrin repeat and PH domain1 [Source:MGI Symbol;Acc:MGI:1342335]	1.7690466935667	0.82297212812336	0.037521034167084	0.36213096866556	yes	up	26.33	19.33	25.53	13.36	6.13	20.59	23.73	13.36
ENSMUSG00000022390	Zc3h7b	zinc finger CCCH type containing 7B [Source:MGI Symbol;Acc:MGI:1328310]	0.66058212070084	-0.59819	0.019951841328057	0.29036892688379	yes	down	50.94	42.05	40.16	50.01	90.12	59.14	44.383333333333	66.423333333333
ENSMUSG00000022419	Deptor	DEP domain containing MTOR-interacting protein [Source:MGI Symbol;Acc:MGI:2146322]	2.0451640321712	1.0322165590152	0.0078697711381733	0.20194681118746	yes	up	0.7	0.64	0.42	0.23	0.37	0.24	0.58666666666667	0.28
ENSMUSG00000022438	Parvb	parvin, beta [Source:MGI Symbol;Acc:MGI:2153063]	1.8946048605687	0.92189699080247	0.021303713159737	0.29980372225188	yes	up	22.48	23.81	27.94	17.54	7.23	18.89	24.743333333333	14.553333333333
ENSMUSG00000022454	Nell2	NEL-like 2 [Source:MGI Symbol;Acc:MGI:1858510]	0.056267657456395	-4.15155	4.2089168815223E-5	0.015788013215362	yes	down	0.02	0.24	0.04	0.22	2.69	2.42	0.1	1.7766666666667
ENSMUSG00000022456	Septin3	septin 3 [Source:MGI Symbol;Acc:MGI:1345148]	0.07053692175005	-3.82548	0.032311792733495	0.34629812646985	yes	down	0.03	0.5	0.01	0.03	2.99	4.13	0.18	2.3833333333333
ENSMUSG00000022479	Vdr	vitamin D (1,25-dihydroxyvitamin D3) receptor [Source:MGI Symbol;Acc:MGI:103076]	3.9878703950787	1.9956185232226	0.00036357382856013	0.055885044779037	yes	up	1.46	0.9	0.46	0.17	0.29	0.23	0.94	0.23
ENSMUSG00000022485	Hoxc5	homeobox C5 [Source:MGI Symbol;Acc:MGI:96196]	0.045316861809561	-4.46381	0.0030334340643604	0.14070404510898	yes	down	0.2	0.16	0	0	1.01	2.41	0.12	1.14
ENSMUSG00000022489	Pde1b	phosphodiesterase 1B, Ca2+-calmodulin dependent [Source:MGI Symbol;Acc:MGI:97523]	2.2577319504181	1.1748742120817	0.0048205164485736	0.17309092600272	yes	up	2.35	1.63	3.33	0.78	1.07	1.32	2.4366666666667	1.0566666666667
ENSMUSG00000022490	Ppp1r1a	protein phosphatase 1, regulatory inhibitor subunit 1A [Source:MGI Symbol;Acc:MGI:1889595]	0.089655218455075	-3.47947	0.024175503570491	0.31247064727253	yes	down	0.47	0.12	0	0	2.56	2.29	0.19666666666667	1.6166666666667
ENSMUSG00000022512	Cldn1	claudin 1 [Source:MGI Symbol;Acc:MGI:1276109]	0.6610330724862	-0.597206	0.02329780437102	0.30923354955535	yes	down	54.29	61.05	60.46	89.6	113.45	61.02	58.6	88.023333333333
ENSMUSG00000022537	Tmem44	transmembrane protein 44 [Source:MGI Symbol;Acc:MGI:1924489]	0.48010016709833	-1.05859	0.034821773620561	0.35726302916252	yes	down	0.41	0.6	0.45	0.56	1.32	1.58	0.48666666666667	1.1533333333333
ENSMUSG00000022540	Rogdi	rogdi homolog [Source:MGI Symbol;Acc:MGI:1913299]	1.5469786954618	0.62945332854953	0.036656894389678	0.36155669384031	yes	up	28.49	19.05	18.25	16.15	8.8	15.22	21.93	13.39
ENSMUSG00000022548	Apod	apolipoprotein D [Source:MGI Symbol;Acc:MGI:88056]	0.13062299174226	-2.93652	0.047736406081552	1	yes	down	0.18	0.09	0	0.19	0.81	0.59	0.09	0.53
ENSMUSG00000022565	Plec	plectin [Source:MGI Symbol;Acc:MGI:1277961]	1.6248199880378	0.70027989244836	0.0045462177122407	0.17096938454021	yes	up	21.16	17.25	22.99	14.5	9.44	13.83	20.466666666667	12.59
ENSMUSG00000022610	Mapk12	mitogen-activated protein kinase 12 [Source:MGI Symbol;Acc:MGI:1353438]	0.46477513737159	-1.1054	0.043857487207166	0.37951902796371	yes	down	1.78	1.7	0.83	1.12	3.16	3.49	1.4366666666667	2.59
ENSMUSG00000022619	Mapk8ip2	mitogen-activated protein kinase 8 interacting protein 2 [Source:MGI Symbol;Acc:MGI:1926555]	0.10770363295874	-3.21486	0.0044371962434039	0.17052075986623	yes	down	0.05	0.07	0.04	0.01	0.82	0.53	0.053333333333333	0.45333333333333
ENSMUSG00000022658	Tagln3	transgelin 3 [Source:MGI Symbol;Acc:MGI:1926784]	0.11715320107368	-3.09353	0.0010823000261031	0.088168724310982	yes	down	0.33	0.88	0.34	0.34	6.49	6.27	0.51666666666667	4.3666666666667
ENSMUSG00000022661	Cd200	CD200 molecule [Source:MGI Symbol;Acc:MGI:1196990]	1.9800099740247	0.9855076976987	0.004567770864853	0.17096938454021	yes	up	28.74	32.83	38.13	16.04	8.73	26.52	33.233333333333	17.096666666667
ENSMUSG00000022687	Boc	biregional cell adhesion molecule-related/down-regulated by oncogenes (Cdon) binding protein [Source:MGI Symbol;Acc:MGI:2151153]	0.66534833523138	-0.587818	0.0052379454900062	0.17771183926242	yes	down	3.19	3.46	2.43	4.05	4.63	4.81	3.0266666666667	4.4966666666667
ENSMUSG00000022718	Dgcr8	DGCR8, microprocessor complex subunit [Source:MGI Symbol;Acc:MGI:2151114]	1.7956813530984	0.84453136394851	0.0054961864239551	0.17927541917835	yes	up	32.59	33.27	28.26	21.52	10.51	21.42	31.373333333333	17.816666666667
ENSMUSG00000022723	Crybg3	beta-gamma crystallin domain containing 3 [Source:MGI Symbol;Acc:MGI:2676311]	1.8861425330377	0.91543870249066	0.0095450005394972	0.21769249903661	yes	up	8.9	8.41	13.4	5.31	2.34	5.64	10.236666666667	4.43
ENSMUSG00000022724	Riox2	ribosomal oxygenase 2 [Source:MGI Symbol;Acc:MGI:1914264]	1.5990667533187	0.67723016562986	0.016288518966876	0.26921302181364	yes	up	21.77	22.62	22.69	15.95	8.78	16.36	22.36	13.696666666667
ENSMUSG00000022750	Klhl22	kelch-like 22 [Source:MGI Symbol;Acc:MGI:1337995]	1.6501270938221	0.72257714602593	0.023841487052642	0.31170542926527	yes	up	109.51	106.23	113.11	88.26	42.07	79.29	109.61666666667	69.873333333333
ENSMUSG00000022763	Aifm3	apoptosis-inducing factor, mitochondrion-associated 3 [Source:MGI Symbol;Acc:MGI:1919418]	4.3304867890266	2.1145292070862	0.041050578922837	0.37260796386826	yes	up	1.24	0.89	0.2	0.22	0.04	0.31	0.77666666666667	0.19
ENSMUSG00000022766	Serpind1	serine (or cysteine) peptidase inhibitor, clade D, member 1 [Source:MGI Symbol;Acc:MGI:96051]	8.1060294559358	3.0189954179033	0.0017959281381147	0.11457479335591	yes	up	8.43	4.93	0.57	0.18	0.15	1.36	4.6433333333333	0.56333333333333
ENSMUSG00000022768	Ccdc116	coiled-coil domain containing 116 [Source:MGI Symbol;Acc:MGI:1924122]	2.3489878566918	1.23204	0.0096636370209442	0.21856381931365	yes	up	0.97	0.93	1.6	0.61	0.44	0.51	1.1666666666667	0.52
ENSMUSG00000022773	Ypel1	yippee like 1 [Source:MGI Symbol;Acc:MGI:1913303]	0.3390954099401	-1.56024	0.0043718131832156	0.1695182842166	yes	down	1.54	0.68	1.82	1.03	3.42	3.41	1.3466666666667	2.62
ENSMUSG00000022780	Meltf	melanotransferrin [Source:MGI Symbol;Acc:MGI:1353421]	3.0658004702591	1.6162638059547	0.012948082195455	0.2457856526761	yes	up	3.42	2.61	1.57	0.72	0.17	1.55	2.5333333333333	0.81333333333333
ENSMUSG00000022803	Popdc2	popeye domain containing 2 [Source:MGI Symbol;Acc:MGI:1930150]	0.43998804366275	-1.18446	0.038762561587536	0.36588456806524	yes	down	2.13	0.88	0.31	0.95	1.45	1.92	1.1066666666667	1.44
ENSMUSG00000022821	Hgd	homogentisate 1, 2-dioxygenase [Source:MGI Symbol;Acc:MGI:96078]	19.278410442595	4.2689141972268	0.001106187241699	0.089186847411185	yes	up	3.24	1.3	0.21	0.21	0.22	0.49	1.5833333333333	0.30666666666667
ENSMUSG00000022824	Muc13	mucin 13, epithelial transmembrane [Source:MGI Symbol;Acc:MGI:103190]	3.2115156515493	1.6832543275383	0.0096646881562626	0.21856381931365	yes	up	5.45	3.19	0.64	0.79	0.8	1.21	3.0933333333333	0.93333333333333
ENSMUSG00000022853	Ehhadh	enoyl-Coenzyme A, hydratase/3-hydroxyacyl Coenzyme A dehydrogenase [Source:MGI Symbol;Acc:MGI:1277964]	2.4460864041491	1.2904753656951	0.0027886341917391	0.1366985311888	yes	up	15.37	11.01	6.3	5.83	2.17	5.09	10.893333333333	4.3633333333333
ENSMUSG00000022876	Samsn1	SAM domain, SH3 domain and nuclear localization signals, 1 [Source:MGI Symbol;Acc:MGI:1914992]	0.59575389302266	-0.747212	0.030245093272659	0.339166	yes	down	2.38	3.72	3.21	6.55	4.79	3.96	3.1033333333333	5.1
ENSMUSG00000022883	Robo1	roundabout guidance receptor 1 [Source:MGI Symbol;Acc:MGI:1274781]	0.59426518675679	-0.750821	0.0021801170349403	0.12253393953712	yes	down	2.58	2.61	3.03	2.96	5.32	4.82	2.74	4.3666666666667
ENSMUSG00000022887	Masp1	mannan-binding lectin serine peptidase 1 [Source:MGI Symbol;Acc:MGI:88492]	0.6505658723135	-0.620233	0.004879643351534	0.17309092600272	yes	down	213.86	230.32	227.43	376.14	394.41	256.83	223.87	342.46
ENSMUSG00000022947	Cbr3	carbonyl reductase 3 [Source:MGI Symbol;Acc:MGI:1309992]	2.25919	1.1758025349313	0.010144101203146	0.22313073684944	yes	up	3.7	3.27	3.21	1.62	0.93	1.92	3.3933333333333	1.49
ENSMUSG00000022949	Clic6	chloride intracellular channel 6 [Source:MGI Symbol;Acc:MGI:2146607]	9.2445012617662	3.2085954887387	0.040058139331169	0.36812608223231	yes	up	13.36	9.58	0.2	0.07	0.53	1.82	7.7133333333333	0.80666666666667
ENSMUSG00000022952	Runx1	runt related transcription factor 1 [Source:MGI Symbol;Acc:MGI:99852]	0.64870864012994	-0.624357	0.018444972888811	0.2818041484145	yes	down	53.46	45.53	51.73	56.29	101.64	68.6	50.24	75.51
ENSMUSG00000022960	Donson	downstream neighbor of SON [Source:MGI Symbol;Acc:MGI:1890621]	1.7403851818999	0.79940663855596	0.0058194871134018	0.1819016430064	yes	up	12.06	9.77	10.69	6.13	4.2	8.42	10.84	6.25
ENSMUSG00000022997	Wnt1	wingless-type MMTV integration site family, member 1 [Source:MGI Symbol;Acc:MGI:98953]	0.062679702053899	-3.99586	0.035372320340797	0.36008813420675	yes	down	0	0.08	0	0	0.51	0.82	0.026666666666667	0.44333333333333
ENSMUSG00000023007	Prpf40b	pre-mRNA processing factor 40B [Source:MGI Symbol;Acc:MGI:1925583]	0.64380221413167	-0.635311	0.0070056721554173	0.1944255678348	yes	down	9.57	7.17	9.65	10.25	17.19	14.55	8.7966666666667	13.996666666667
ENSMUSG00000023045	Soat2	sterol O-acyltransferase 2 [Source:MGI Symbol;Acc:MGI:1332226]	11.298211066222	3.4980224524654	0.011185840061358	0.23198518059944	yes	up	13.45	8.73	0.36	0.24	0.21	1.5	7.5133333333333	0.65
ENSMUSG00000023057	Fabp2	fatty acid binding protein 2, intestinal [Source:MGI Symbol;Acc:MGI:95478]	18.319613353656	4.1953171497059	0.034072503238299	0.35237920514605	yes	up	2.54	1.17	0	0	0	0.19	1.2366666666667	0.063333333333333
ENSMUSG00000023078	Cxcl13	chemokine (C-X-C motif) ligand 13 [Source:MGI Symbol;Acc:MGI:1888499]	0.240579	-2.05542	0.0041411479935536	0.16392967404567	yes	down	0.22	0.98	0.37	1.66	2.77	2.04	0.52333333333333	2.1566666666667
ENSMUSG00000023093	Pate12	prostate and testis expressed 12 [Source:MGI Symbol;Acc:MGI:3647831]	4.5281071259557	2.17891	0.00034630715550229	0.055328981186963	yes	up	388.32	120.87	512.15	79.4	25.83	124.81	340.44666666667	76.68
ENSMUSG00000023156	Rpp14	ribonuclease P 14 subunit [Source:MGI Symbol;Acc:MGI:1914303]	1.6548582731775	0.72670766577006	0.0012436286922524	0.093365149425742	yes	up	37.68	40.86	40.79	29.2	13.93	28.57	39.776666666667	23.9
ENSMUSG00000023192	Grm2	glutamate receptor, metabotropic 2 [Source:MGI Symbol;Acc:MGI:1351339]	0.027088814822734	-5.20616	0.0095172714276318	0.21769249903661	yes	down	0	0.03	0	0	0.33	0.6	0.01	0.31
ENSMUSG00000023224	Serping1	serine (or cysteine) peptidase inhibitor, clade G, member 1 [Source:MGI Symbol;Acc:MGI:894696]	0.65429701248201	-0.611982	0.029070885705983	0.3353062385406	yes	down	716.02	729.66	710.15	1512.39	997.17	752.03	718.61	1087.1966666667
ENSMUSG00000023259	Slc26a6	solute carrier family 26, member 6 [Source:MGI Symbol;Acc:MGI:2159728]	2.1678665953913	1.1162759798979	0.049999786993327	0.3937682905385	yes	up	3.96	2.93	0.79	0.79	1.24	1.35	2.56	1.1266666666667
ENSMUSG00000023262	Acy1	aminoacylase 1 [Source:MGI Symbol;Acc:MGI:87913]	1.8506499308361	0.88803202064837	0.020144769809239	0.29209916223396	yes	up	22.66	20.57	8.75	7.94	6.79	12.15	17.326666666667	8.96
ENSMUSG00000023277	Twf2	twinfilin actin binding protein 2 [Source:MGI Symbol;Acc:MGI:1346078]	1.57669	0.65690073707795	0.017900681616111	0.27976113285241	yes	up	32.05	29.19	29.29	20.3	13.63	24.27	30.176666666667	19.4
ENSMUSG00000023336	Wfdc1	WAP four-disulfide core domain 1 [Source:MGI Symbol;Acc:MGI:1915116]	0.51934472402578	-0.945236	0.017919665816949	0.27976113285241	yes	down	20.2	19.81	19.33	60.73	32.94	19.14	19.78	37.603333333333
ENSMUSG00000023391	Dlx2	distal-less homeobox 2 [Source:MGI Symbol;Acc:MGI:94902]	0.071171110387329	-3.81256	0.0028145439685936	0.13718914174599	yes	down	0.06	0.08	0.06	0.03	2.22	0.47	0.066666666666667	0.90666666666667
ENSMUSG00000023473	Celsr3	cadherin, EGF LAG seven-pass G-type receptor 3 [Source:MGI Symbol;Acc:MGI:1858236]	0.4154266748007	-1.26733	0.011057257886287	0.23104403848725	yes	down	0.26	0.34	0.3	1.05	0.98	0.72	0.3	0.91666666666667
ENSMUSG00000023495	Pcbp4	poly(rC) binding protein 4 [Source:MGI Symbol;Acc:MGI:1890471]	0.51733487584308	-0.95083	0.015368918520425	0.26178745219145	yes	down	24.3	25.41	17.13	18.67	49.68	64.17	22.28	44.173333333333
ENSMUSG00000023755	Rhebl1	Ras homolog enriched in brain like 1 [Source:MGI Symbol;Acc:MGI:1916409]	1.6260967336726	0.701413	0.023358125940937	0.30946810960832	yes	up	7.53	6.93	5.03	3.64	3.76	4.78	6.4966666666667	4.06
ENSMUSG00000023827	Agpat4	1-acylglycerol-3-phosphate O-acyltransferase 4 (lysophosphatidic acid acyltransferase, delta) [Source:MGI Symbol;Acc:MGI:1915512]	1.6470797471888	0.71991040818422	0.048235241616795	0.38952528930551	yes	up	24.59	20.88	18.65	17.63	6.61	14.31	21.373333333333	12.85
ENSMUSG00000023829	Slc22a1	solute carrier family 22 (organic cation transporter), member 1 [Source:MGI Symbol;Acc:MGI:108111]	0.17498739112796	-2.51468	0.046963867853458	0.38695676614492	yes	down	0	0.17	0.04	0.99	0.69	0.53	0.07	0.73666666666667
ENSMUSG00000023868	Pde10a	phosphodiesterase 10A [Source:MGI Symbol;Acc:MGI:1345143]	2.0568371109221	1.0404275456519	0.012433285272253	0.24159497451884	yes	up	40.62	42.66	55.93	29.99	6.16	25.05	46.403333333333	20.4
ENSMUSG00000023885	Thbs2	thrombospondin 2 [Source:MGI Symbol;Acc:MGI:98738]	0.47941524519648	-1.06065	0.011431419336087	0.23398474572262	yes	down	5.9	11.31	10.72	25.59	23.01	9.23	9.31	19.276666666667
ENSMUSG00000023902	Zscan10	zinc finger and SCAN domain containing 10 [Source:MGI Symbol;Acc:MGI:3040700]	4.6319803744327	2.2116291406828	0.0044975734023546	0.17096938454021	yes	up	1.18	0.69	1.29	0.12	0.08	0.56	1.0533333333333	0.25333333333333
ENSMUSG00000023906	Cldn6	claudin 6 [Source:MGI Symbol;Acc:MGI:1859284]	5.0343275655557	2.3317990905211	0.019842839968383	0.28991380495719	yes	up	64.37	42.55	5.59	4.46	3.85	13.76	37.503333333333	7.3566666666667
ENSMUSG00000023909	Paqr4	progestin and adipoQ receptor family member IV [Source:MGI Symbol;Acc:MGI:1923748]	2.1414860457429	1.0986122764337	0.0072429635169977	0.19650524447452	yes	up	8.09	8.44	8.14	4.62	1.66	5.18	8.2233333333333	3.82
ENSMUSG00000023911	Flywch2	FLYWCH family member 2 [Source:MGI Symbol;Acc:MGI:1924167]	0.33426577669918	-1.58093	0.024063057249812	0.31195195555636	yes	down	0.65	0.93	1.64	3.01	3.34	3.34	1.0733333333333	3.23
ENSMUSG00000023913	Pla2g7	phospholipase A2, group VII (platelet-activating factor acetylhydrolase, plasma) [Source:MGI Symbol;Acc:MGI:1351327]	0.49180908654952	-1.02383	0.0075787558018917	0.19952472186785	yes	down	2.98	3.07	3.12	9.56	5.45	4.27	3.0566666666667	6.4266666666667
ENSMUSG00000023959	Clic5	chloride intracellular channel 5 [Source:MGI Symbol;Acc:MGI:1917912]	0.60000655416825	-0.73695	0.018579856541128	0.2819635310417	yes	down	41.1	49.5	47.96	68.36	111.56	49.47	46.186666666667	76.463333333333
ENSMUSG00000023988	Bysl	bystin-like [Source:MGI Symbol;Acc:MGI:1858419]	1.5265040530737	0.61023142009929	0.03994862090625	0.36809392925129	yes	up	18.85	15.26	13.41	9.55	6.89	14.42	15.84	10.286666666667
ENSMUSG00000023990	Tfeb	transcription factor EB [Source:MGI Symbol;Acc:MGI:103270]	1.7644957187637	0.81925592967792	0.046047842799368	0.38514567498938	yes	up	23.15	19.14	11.95	18.04	5.42	10.06	18.08	11.173333333333
ENSMUSG00000023992	Trem2	triggering receptor expressed on myeloid cells 2 [Source:MGI Symbol;Acc:MGI:1913150]	0.53088507437294	-0.913529	0.0010456976190664	0.088132750689764	yes	down	53.8	61.07	55.17	97.65	142	87.95	56.68	109.2
ENSMUSG00000024008	Cpne5	copine V [Source:MGI Symbol;Acc:MGI:2385908]	3.0463099376676	1.6070627319725	0.0070283034761095	0.1944255678348	yes	up	5.58	4.88	11.04	1.32	0.86	5.06	7.1666666666667	2.4133333333333
ENSMUSG00000024029	Tff3	trefoil factor 3, intestinal [Source:MGI Symbol;Acc:MGI:104638]	19.314457466787	4.2716092484619	0.032401260535921	0.34704143423173	yes	up	11.24	3.33	0	0	0	0.71	4.8566666666667	0.23666666666667
ENSMUSG00000024036	Slc37a1	solute carrier family 37 (glycerol-3-phosphate transporter), member 1 [Source:MGI Symbol;Acc:MGI:2446181]	2.1373974586049	1.0958552085316	0.022311331349451	0.30427339216298	yes	up	7.59	6.46	8.03	4.16	1.12	3.78	7.36	3.02
ENSMUSG00000024049	Myom1	myomesin 1 [Source:MGI Symbol;Acc:MGI:1341430]	0.35056737427964	-1.51224	0.0341241960649	0.35237920514605	yes	down	0.35	0.5	0.3	0.46	1.31	0.93	0.38333333333333	0.9
ENSMUSG00000024053	Emilin2	elastin microfibril interfacer 2 [Source:MGI Symbol;Acc:MGI:2389136]	0.61136372195182	-0.709897	0.0012311599560988	0.093173969484581	yes	down	69.19	64.77	66.5	121.92	124.16	82.53	66.82	109.53666666667
ENSMUSG00000024059	Clip4	CAP-GLY domain containing linker protein family, member 4 [Source:MGI Symbol;Acc:MGI:1919100]	3.5759110581864	1.8383108535489	0.0088857661799678	0.21118993861618	yes	up	2.54	2.93	3.52	0.11	0.73	1.08	2.9966666666667	0.64
ENSMUSG00000024063	Lbh	limb-bud and heart [Source:MGI Symbol;Acc:MGI:1925139]	0.27395209647695	-1.868	0.00011786744906949	0.033341030060557	yes	down	1.96	2.44	0.88	3.08	6.15	9.72	1.76	6.3166666666667
ENSMUSG00000024158	Hagh	hydroxyacyl glutathione hydrolase [Source:MGI Symbol;Acc:MGI:95745]	1.5699023091924	0.6506747868693	0.013484552022464	0.24885127823274	yes	up	54.27	51.86	70.23	43.84	29.14	39.28	58.786666666667	37.42
ENSMUSG00000024165	Jpt2	Jupiter microtubule associated homolog 2 [Source:MGI Symbol;Acc:MGI:1196260]	1.5971	0.67545913824612	0.021835190638006	0.30130041985614	yes	up	62.62	56.03	45.29	33.56	22.65	47.16	54.646666666667	34.456666666667
ENSMUSG00000024220	Zfp523	zinc finger protein 523 [Source:MGI Symbol;Acc:MGI:2687278]	0.65503788735893	-0.61035	0.0085539164411711	0.20807992464317	yes	down	6.43	5.26	5.1	7.21	9.3	8.5	5.5966666666667	8.3366666666667
ENSMUSG00000024238	Zeb1	zinc finger E-box binding homeobox 1 [Source:MGI Symbol;Acc:MGI:1344313]	0.65920368428997	-0.601204	0.014446363174809	0.25499159676083	yes	down	4.24	4.74	3.21	4.34	17.3	7.04	4.0633333333333	9.56
ENSMUSG00000024241	Sos1	SOS Ras/Rac guanine nucleotide exchange factor 1 [Source:MGI Symbol;Acc:MGI:98354]	1.6142415993233	0.69085651917372	0.0134374246212	0.24885127823274	yes	up	11.36	11.83	13.37	8.93	4.88	8.83	12.186666666667	7.5466666666667
ENSMUSG00000024245	Tmem178	transmembrane protein 178 [Source:MGI Symbol;Acc:MGI:1915277]	0.071181563874522	-3.81235	0.021473976196481	0.30038498004248	yes	down	0.04	0.04	0	0.05	0.38	0.77	0.026666666666667	0.4
ENSMUSG00000024253	Dync2li1	dynein cytoplasmic 2 light intermediate chain 1 [Source:MGI Symbol;Acc:MGI:1913996]	0.63629606766992	-0.65223	0.02181880378054	0.30130041985614	yes	down	3.57	4.53	4.44	6.85	6.09	6.67	4.18	6.5366666666667
ENSMUSG00000024256	Adcyap1	adenylate cyclase activating polypeptide 1 [Source:MGI Symbol;Acc:MGI:105094]	0.030084131639737	-5.05485	0.04736693204613	1	yes	down	0	0	0	0	0.26	0.11	0	0.12333333333333
ENSMUSG00000024270	Slc39a6	solute carrier family 39 (metal ion transporter), member 6 [Source:MGI Symbol;Acc:MGI:2147279]	0.64700983604371	-0.62814	0.0054147474439724	0.17890095316366	yes	down	52.58	48.36	56.02	74.48	100.96	66.07	52.32	80.503333333333
ENSMUSG00000024304	Cdh2	cadherin 2 [Source:MGI Symbol;Acc:MGI:88355]	0.23837412064929	-2.0687	0.0030982803474422	0.14256220638697	yes	down	1.18	2.76	0.82	1	7.62	11.24	1.5866666666667	6.62
ENSMUSG00000024347	Psd2	pleckstrin and Sec7 domain containing 2 [Source:MGI Symbol;Acc:MGI:1921252]	0.31026398930918	-1.68843	0.049289247761577	0.39143793849872	yes	down	0.03	0.09	0.16	0.17	0.25	0.45	0.093333333333333	0.29
ENSMUSG00000024354	Slc23a1	solute carrier family 23 (nucleobase transporters), member 1 [Source:MGI Symbol;Acc:MGI:1341903]	6.5911614793419	2.7205327160433	0.00080673582664007	0.078645348523584	yes	up	5.96	3.48	0.44	0.19	0.44	0.83	3.2933333333333	0.48666666666667
ENSMUSG00000024371	C2	complement component 2 (within H-2S) [Source:MGI Symbol;Acc:MGI:88226]	0.65777091526774	-0.604343	0.016448112154593	0.27055498115109	yes	down	49.62	48.72	49.83	94.75	75.21	52.21	49.39	74.056666666667
ENSMUSG00000024381	Bin1	bridging integrator 1 [Source:MGI Symbol;Acc:MGI:108092]	2.13556	1.0946177224188	0.010539924963483	0.2273497868232	yes	up	92.86	75.34	101.79	29.87	21.1	73.65	89.996666666667	41.54
ENSMUSG00000024391	Apom	apolipoprotein M [Source:MGI Symbol;Acc:MGI:1930124]	15.867101376144	3.9879666936206	0.043321937805103	0.37821224920523	yes	up	128.61	76.88	0.54	0.09	0.95	11.57	68.676666666667	4.2033333333333
ENSMUSG00000024402	Lta	lymphotoxin A [Source:MGI Symbol;Acc:MGI:104797]	0.27633219081402	-1.85552	0.03871972105113	0.36588456806524	yes	down	0.17	0.16	0.23	0.47	0.99	0.59	0.18666666666667	0.68333333333333
ENSMUSG00000024420	Zfp521	zinc finger protein 521 [Source:MGI Symbol;Acc:MGI:95459]	0.26467095873432	-1.91773	0.0094776300837774	0.21769249903661	yes	down	0.38	0.91	0.41	0.57	3.16	3.49	0.56666666666667	2.4066666666667
ENSMUSG00000024426	Atat1	alpha tubulin acetyltransferase 1 [Source:MGI Symbol;Acc:MGI:1913869]	0.60336982617491	-0.728886	0.0050402311020556	0.17569532861812	yes	down	4.62	5.2	4.65	6.98	6.84	8.16	4.8233333333333	7.3266666666667
ENSMUSG00000024436	Mrps18b	mitochondrial ribosomal protein S18B [Source:MGI Symbol;Acc:MGI:1914223]	1.6068322524842	0.6842193246937	0.04345028983217	0.37821224920523	yes	up	104.19	88.11	87.91	75.31	29.65	64.76	93.403333333333	56.573333333333
ENSMUSG00000024500	Ppp2r2b	protein phosphatase 2, regulatory subunit B, beta [Source:MGI Symbol;Acc:MGI:1920180]	0.07087397962175	-3.8186	0.032738047369236	0.34762769683457	yes	down	0.05	0.1	0	0	0.21	1.23	0.05	0.48
ENSMUSG00000024501	Dpysl3	dihydropyrimidinase-like 3 [Source:MGI Symbol;Acc:MGI:1349762]	0.66007752718664	-0.599293	0.0091270800441587	0.21513503613143	yes	down	8.42	10.28	7.93	10.27	16.79	13.26	8.8766666666667	13.44
ENSMUSG00000024529	Lox	lysyl oxidase [Source:MGI Symbol;Acc:MGI:96817]	0.60437990504758	-0.726472	0.0069435265797773	0.1944255678348	yes	down	37.26	40.94	36.64	79.27	69.14	41.02	38.28	63.143333333333
ENSMUSG00000024534	Sncaip	synuclein, alpha interacting protein (synphilin) [Source:MGI Symbol;Acc:MGI:1915097]	0.31553942454941	-1.66411	0.033212298183561	0.35017859665859	yes	down	0.43	0.63	0.14	0.32	1.44	1.9	0.4	1.22
ENSMUSG00000024544	Ldlrad4	low density lipoprotein receptor class A domain containing 4 [Source:MGI Symbol;Acc:MGI:1277150]	0.42128219752665	-1.24714	0.00480134071557	0.17309092600272	yes	down	1.37	1.17	0.97	1.74	4.06	2.21	1.17	2.67
ENSMUSG00000024548	Setbp1	SET binding protein 1 [Source:MGI Symbol;Acc:MGI:1933199]	0.55870531198991	-0.839841	0.001216936617548	0.093167123077356	yes	down	0.72	0.91	0.71	1.1	1.42	1.63	0.78	1.3833333333333
ENSMUSG00000024565	Sall3	spalt like transcription factor 3 [Source:MGI Symbol;Acc:MGI:109295]	0.21684710769862	-2.20525	0.034362309908823	0.35384528215082	yes	down	0.12	0.19	0.01	0.08	0.35	0.91	0.10666666666667	0.44666666666667
ENSMUSG00000024593	Megf10	multiple EGF-like-domains 10 [Source:MGI Symbol;Acc:MGI:2685177]	0.17338358763088	-2.52796	0.0036819007747514	0.15457712376724	yes	down	0.05	0.06	0.09	0.05	0.55	0.52	0.066666666666667	0.37333333333333
ENSMUSG00000024617	Camk2a	calcium/calmodulin-dependent protein kinase II alpha [Source:MGI Symbol;Acc:MGI:88256]	0.56837303905499	-0.81509	0.037545772410472	0.36213096866556	yes	down	0.52	0.77	0.46	1.34	1.06	1.39	0.58333333333333	1.2633333333333
ENSMUSG00000024621	Csf1r	colony stimulating factor 1 receptor [Source:MGI Symbol;Acc:MGI:1339758]	2.1344528509545	1.0938662944922	0.0073607104665536	0.19826696102848	yes	up	223.5	157.07	311.95	155.65	61.64	128.73	230.84	115.34
ENSMUSG00000024653	Scgb1a1	secretoglobin, family 1A, member 1 [Source:MGI Symbol;Acc:MGI:98919]	0.51666677258452	-0.952694	0.0097105820723003	0.21900747278811	yes	down	410.22	515.4	469.88	1362.66	832.97	486.34	465.16666666667	893.99
ENSMUSG00000024663	Rab3il1	RAB3A interacting protein (rabin3)-like 1 [Source:MGI Symbol;Acc:MGI:1922010]	1.9216137179874	0.94231835528279	0.036657272671409	0.36155669384031	yes	up	10.51	8.56	4.36	2.53	2.74	6.76	7.81	4.01
ENSMUSG00000024694	Keg1	kidney expressed gene 1 [Source:MGI Symbol;Acc:MGI:1928492]	32.541530616192	5.0242102057766	0.04389038964211	1	yes	up	0.54	0.36	0	0	0	0	0.3	0
ENSMUSG00000024727	Trpm6	transient receptor potential cation channel, subfamily M, member 6 [Source:MGI Symbol;Acc:MGI:2675603]	2.2423831043592	1.1650327792774	6.584318999987E-5	0.022722484868955	yes	up	1.3	1.3	1.09	0.79	0.54	0.44	1.23	0.59
ENSMUSG00000024776	Stambpl1	STAM binding protein like 1 [Source:MGI Symbol;Acc:MGI:1923880]	1.8384150273644	0.87846249585969	0.024261675687658	0.31334971107076	yes	up	5.4	5.55	7.73	3.63	1.82	6.45	6.2266666666667	3.9666666666667
ENSMUSG00000024803	Ankrd1	ankyrin repeat domain 1 (cardiac muscle) [Source:MGI Symbol;Acc:MGI:1097717]	0.27847444747314	-1.84438	0.0084712446910266	0.20780508731218	yes	down	0.26	0.52	0.84	0.77	2.43	2.77	0.54	1.99
ENSMUSG00000024863	Mbl2	mannose-binding lectin (protein C) 2 [Source:MGI Symbol;Acc:MGI:96924]	16.724621223959	4.0639016322412	0.0073834525607141	0.19826696102848	yes	up	5.43	3.16	0	0	0.17	0.33	2.8633333333333	0.16666666666667
ENSMUSG00000024924	Vldlr	very low density lipoprotein receptor [Source:MGI Symbol;Acc:MGI:98935]	0.61325442390836	-0.705442	0.003399933511907	0.1491973903084	yes	down	73.02	84.83	78.33	130.36	161.07	97.06	78.726666666667	129.49666666667
ENSMUSG00000024942	Capn1	calpain 1 [Source:MGI Symbol;Acc:MGI:88263]	2.0038293998432	1.0027596869378	0.00082336736307577	0.079616412352616	yes	up	91.1	76.2	112.57	48.06	31.68	60.19	93.29	46.643333333333
ENSMUSG00000024985	Tcf7l2	transcription factor 7 like 2, T cell specific, HMG box [Source:MGI Symbol;Acc:MGI:1202879]	1.7368768186586	0.79649544005172	0.037088601653598	0.36173555193227	yes	up	6.07	4.47	7.46	3.63	2.01	4.42	6	3.3533333333333
ENSMUSG00000024990	Rbp4	retinol binding protein 4, plasma [Source:MGI Symbol;Acc:MGI:97879]	10.8835	3.4440662304106	0.021287091457793	0.29980372225188	yes	up	628.38	396.46	5.21	10.49	14.58	65.75	343.35	30.273333333333
ENSMUSG00000025007	Aldh18a1	aldehyde dehydrogenase 18 family, member A1 [Source:MGI Symbol;Acc:MGI:1888908]	1.6027359194636	0.6805367342473	0.027469011156163	0.32755894091195	yes	up	29.49	30.23	18.25	14.08	10.85	23.4	25.99	16.11
ENSMUSG00000025017	Pik3ap1	phosphoinositide-3-kinase adaptor protein 1 [Source:MGI Symbol;Acc:MGI:1933177]	1.7225203375665	0.7845210167369	0.018620689836927	0.2819635310417	yes	up	15.89	12.97	15.61	9.27	4.8	11.67	14.823333333333	8.58
ENSMUSG00000025019	Lcor	ligand dependent nuclear receptor corepressor [Source:MGI Symbol;Acc:MGI:2443930]	1.8601318124005	0.89540485700999	0.024725199289963	0.31466156839747	yes	up	9.75	8.08	12.39	6.28	2.53	7.43	10.073333333333	5.4133333333333
ENSMUSG00000025020	Slit1	slit guidance ligand 1 [Source:MGI Symbol;Acc:MGI:1315203]	0.32452558914777	-1.6236	0.00024075411713747	0.048732082150641	yes	down	0.95	0.48	0.45	2.63	1.12	1.21	0.62666666666667	1.6533333333333
ENSMUSG00000025025	Mxi1	MAX interactor 1, dimerization protein [Source:MGI Symbol;Acc:MGI:97245]	0.63918472497765	-0.645695	0.027022316536316	0.32538037113338	yes	down	31.89	24.8	34.82	37.97	64.52	39.47	30.503333333333	47.32
ENSMUSG00000025026	Add3	adducin 3 (gamma) [Source:MGI Symbol;Acc:MGI:1351615]	0.62029237984572	-0.68898	0.011133376800103	0.23158617409147	yes	down	102.91	105.8	91.74	107.73	221.05	147.78	100.15	158.85333333333
ENSMUSG00000025089	Gfra1	glial cell line derived neurotrophic factor family receptor alpha 1 [Source:MGI Symbol;Acc:MGI:1100842]	0.11448291258918	-3.1268	0.0022970524019526	0.12534643363226	yes	down	0.34	0.18	0.04	0.06	1.99	4.59	0.18666666666667	2.2133333333333
ENSMUSG00000025104	Hdgfl3	HDGF like 3 [Source:MGI Symbol;Acc:MGI:1352760]	0.48512613068829	-1.04357	0.0029330965168007	0.1401675903171	yes	down	1.28	2.34	1.9	2.38	3.89	4.88	1.84	3.7166666666667
ENSMUSG00000025165	Sectm1a	secreted and transmembrane 1A [Source:MGI Symbol;Acc:MGI:2384805]	3.6339790029004	1.8615500837165	0.048929440615338	0.39141284089831	yes	up	0.46	0.46	0.47	0.26	0.13	0.13	0.46333333333333	0.17333333333333
ENSMUSG00000025176	Hoga1	4-hydroxy-2-oxoglutarate aldolase 1 [Source:MGI Symbol;Acc:MGI:1914682]	3.8458572597413	1.9433052175699	0.02944123990777	0.33730507765682	yes	up	4.41	1.83	0.51	0.28	0.37	1.31	2.25	0.65333333333333
ENSMUSG00000025194	Abcc2	ATP-binding cassette, sub-family C (CFTR/MRP), member 2 [Source:MGI Symbol;Acc:MGI:1352447]	10.295237072025	3.3639051466834	0.0012445079320731	0.093365149425742	yes	up	2.67	1.65	0.22	0.06	0.03	0.24	1.5133333333333	0.11
ENSMUSG00000025195	Dnmbp	dynamin binding protein [Source:MGI Symbol;Acc:MGI:1917352]	1.6658211998487	0.73623355800552	0.0071851066542926	0.19578627024455	yes	up	14.06	11.25	13.44	7.64	5.44	10.29	12.916666666667	7.79
ENSMUSG00000025196	Cpn1	carboxypeptidase N, polypeptide 1 [Source:MGI Symbol;Acc:MGI:2135874]	2.4157020486815	1.2724425244488	0.032542502218281	0.34744998312762	yes	up	9.58	7.15	1.54	2.08	1.57	3.41	6.09	2.3533333333333
ENSMUSG00000025207	Sema4g	sema domain, immunoglobulin domain (Ig), transmembrane domain (TM) and short cytoplasmic domain, (semaphorin) 4G [Source:MGI Symbol;Acc:MGI:1347047]	2.0992536639023	1.0698765056213	0.019819529344306	0.28991380495719	yes	up	7.04	5.13	6.1	3.41	1.35	4.23	6.09	2.9966666666667
ENSMUSG00000025216	Lbx1	ladybird homeobox 1 [Source:MGI Symbol;Acc:MGI:104867]	0.061792121388239	-4.01643	0.038962212395971	0.36588456806524	yes	down	0	0.08	0	0	0.27	1.01	0.026666666666667	0.42666666666667
ENSMUSG00000025227	Mfsd13a	major facilitator superfamily domain containing 13a [Source:MGI Symbol;Acc:MGI:1922396]	2.0049877266448	1.00359	0.0010455921226504	0.088132750689764	yes	up	10.61	8.7	5.7	3.35	3.9	5.3	8.3366666666667	4.1833333333333
ENSMUSG00000025255	Zfhx4	zinc finger homeodomain 4 [Source:MGI Symbol;Acc:MGI:2137668]	0.15944051946944	-2.64891	0.0019318310253732	0.1182047671731	yes	down	0.02	0.14	0.11	0.09	0.97	1	0.09	0.68666666666667
ENSMUSG00000025265	Fgd1	FYVE, RhoGEF and PH domain containing 1 [Source:MGI Symbol;Acc:MGI:104566]	3.7546448853092	1.9086764639499	0.00034077308726491	0.055085924143416	yes	up	80.04	59.57	143.13	30.76	7.47	36.92	94.246666666667	25.05
ENSMUSG00000025268	Maged2	MAGE family member D2 [Source:MGI Symbol;Acc:MGI:1933391]	2.3250776047335	1.2172788702403	0.011484084757495	0.23433003576873	yes	up	317.67	257.96	351.74	153.12	38.94	206.54	309.12333333333	132.86666666667
ENSMUSG00000025277	Abhd6	abhydrolase domain containing 6 [Source:MGI Symbol;Acc:MGI:1913332]	1.8308595171461	0.87252109660109	0.0063119400659099	0.18842997549702	yes	up	61.07	61.27	83.58	46.14	22.81	43.64	68.64	37.53
ENSMUSG00000025278	Flnb	filamin, beta [Source:MGI Symbol;Acc:MGI:2446089]	1.7684556942806	0.82249007516416	0.025746629174226	0.31846457806543	yes	up	93.52	80.54	98.24	73.29	24.85	55.13	90.766666666667	51.09
ENSMUSG00000025321	Itgb8	integrin beta 8 [Source:MGI Symbol;Acc:MGI:1338035]	0.25128824594667	-1.99258	6.4859907366742E-6	0.0041450285244931	yes	down	0.25	0.3	0.22	1.62	0.84	0.68	0.25666666666667	1.0466666666667
ENSMUSG00000025348	Itga7	integrin alpha 7 [Source:MGI Symbol;Acc:MGI:102700]	2.0783919055347	1.0554677172169	0.0021640331136987	0.12246242438831	yes	up	8.36	5.56	7.19	3.06	2.4	7.1	7.0366666666667	4.1866666666667
ENSMUSG00000025352	Gdf11	growth differentiation factor 11 [Source:MGI Symbol;Acc:MGI:1338027]	0.44585530479154	-1.16535	0.018034293125109	0.28024683244478	yes	down	1.05	1.76	0.9	1.12	3.25	3.86	1.2366666666667	2.7433333333333
ENSMUSG00000025371	Chmp6	charged multivesicular body protein 6 [Source:MGI Symbol;Acc:MGI:3583942]	1.5065332921887	0.5912325547411	0.026634439905666	0.32392534378812	yes	up	80.59	73.42	90.69	56.1	31.59	66.14	81.566666666667	51.276666666667
ENSMUSG00000025427	Ark2c	arkadia (RNF111) C-terminal like ring finger ubiquitin ligase 2C [Source:MGI Symbol;Acc:MGI:2444521]	0.18005372681606	-2.4735	0.00051825793853623	0.06673537857793	yes	down	0.18	0.55	0.41	0.17	1.15	1.93	0.38	1.0833333333333
ENSMUSG00000025478	Dpysl4	dihydropyrimidinase-like 4 [Source:MGI Symbol;Acc:MGI:1349764]	0.051924703397723	-4.26744	9.3943927601559E-5	0.028187269076094	yes	down	0.04	0.23	0.04	0.08	3	3.05	0.10333333333333	2.0433333333333
ENSMUSG00000025481	Urah	urate (5-hydroxyiso-) hydrolase [Source:MGI Symbol;Acc:MGI:1916142]	2.9029250446278	1.5375073211413	0.0081488036000012	0.20377913930148	yes	up	6.03	7.4	2.8	2.14	1.98	1.13	5.41	1.75
ENSMUSG00000025494	Sigirr	single immunoglobulin and toll-interleukin 1 receptor (TIR) domain [Source:MGI Symbol;Acc:MGI:1344402]	2.4664431856965	1.3024320553608	4.513602042692E-6	0.0029954693556404	yes	up	18.79	13.65	9.91	5.74	5.57	5.95	14.116666666667	5.7533333333333
ENSMUSG00000025504	Eps8l2	EPS8-like 2 [Source:MGI Symbol;Acc:MGI:2138828]	2.1522805438325	1.10587	0.0057326333228427	0.1819016430064	yes	up	127.75	98.96	142.86	78.47	23.36	71.66	123.19	57.83
ENSMUSG00000025533	Asl	argininosuccinate lyase [Source:MGI Symbol;Acc:MGI:88084]	1.8284349708712	0.87060931748056	0.0029583799640058	0.1401675903171	yes	up	42.22	30.57	24.78	21.67	11.88	22.34	32.523333333333	18.63
ENSMUSG00000025608	Podxl	podocalyxin-like [Source:MGI Symbol;Acc:MGI:1351317]	2.4158757941845	1.27255	0.00036598145812989	0.055885044779037	yes	up	82.71	69.07	59.54	33.74	14.04	38.82	70.44	28.866666666667
ENSMUSG00000025626	Phf6	PHD finger protein 6 [Source:MGI Symbol;Acc:MGI:1918248]	0.47416117935056	-1.07655	0.014607114081549	0.25511041827515	yes	down	2.89	4.25	2.68	2.78	7.92	9.89	3.2733333333333	6.8633333333333
ENSMUSG00000025656	Arhgef9	CDC42 guanine nucleotide exchange factor (GEF) 9 [Source:MGI Symbol;Acc:MGI:2442233]	0.48882725700866	-1.0326	0.033005660711089	0.34895458182731	yes	down	0.51	0.42	0.47	1.06	1.33	0.99	0.46666666666667	1.1266666666667
ENSMUSG00000025666	Tmem47	transmembrane protein 47 [Source:MGI Symbol;Acc:MGI:2177570]	0.60191997938581	-0.732356	0.00042939421091891	0.061811023553674	yes	down	3.95	5.05	3.99	6.47	7.56	7.63	4.33	7.22
ENSMUSG00000025701	Alox5	arachidonate 5-lipoxygenase [Source:MGI Symbol;Acc:MGI:87999]	0.38961056309884	-1.3599	0.0018652161501065	0.11703383516396	yes	down	249.26	197.15	148.86	363.42	928.29	236.94	198.42333333333	509.55
ENSMUSG00000025702	Marchf8	membrane associated ring-CH-type finger 8 [Source:MGI Symbol;Acc:MGI:1919029]	0.63533661832047	-0.654407	0.024007593579421	0.31170542926527	yes	down	61.96	70.91	64.96	106.47	137.78	66.73	65.943333333333	103.66
ENSMUSG00000025738	Fbxl16	F-box and leucine-rich repeat protein 16 [Source:MGI Symbol;Acc:MGI:2448488]	0.46858163892796	-1.09363	0.049186889746177	0.39143793849872	yes	down	0.51	0.56	0.35	0.44	2.52	1.01	0.47333333333333	1.3233333333333
ENSMUSG00000025789	St8sia2	ST8 alpha-N-acetyl-neuraminide alpha-2,8-sialyltransferase 2 [Source:MGI Symbol;Acc:MGI:106020]	0.24035781639468	-2.05674	0.0064928250487815	0.19183852091905	yes	down	0.19	0.18	0.12	0.2	1.01	0.92	0.16333333333333	0.71
ENSMUSG00000025792	Slc25a10	solute carrier family 25 (mitochondrial carrier, dicarboxylate transporter), member 10 [Source:MGI Symbol;Acc:MGI:1353497]	2.2272859375228	1.1552867822683	0.0074632596699231	0.19859460419799	yes	up	65.5	51.89	37.69	27.29	8.83	32.21	51.693333333333	22.776666666667
ENSMUSG00000025813	Homer2	homer scaffolding protein 2 [Source:MGI Symbol;Acc:MGI:1347354]	2.2556048251829	1.17351	0.037890761672227	0.36298984382709	yes	up	30.9	28.6	31.76	11.92	2.09	23.84	30.42	12.616666666667
ENSMUSG00000025867	Cplx2	complexin 2 [Source:MGI Symbol;Acc:MGI:104726]	0.43604050662604	-1.19747	1.3283888295285E-5	0.0067415733098574	yes	down	1.57	1.39	1.25	2.59	4.06	2.91	1.4033333333333	3.1866666666667
ENSMUSG00000025885	Myo5b	myosin VB [Source:MGI Symbol;Acc:MGI:106598]	3.2565235708485	1.7033326689967	0.0021590852726036	0.12246242438831	yes	up	10.59	6.92	7.25	2.42	0.64	4.62	8.2533333333333	2.56
ENSMUSG00000025930	Msc	musculin [Source:MGI Symbol;Acc:MGI:1333884]	0.3627479734552	-1.46296	0.034054934397912	0.35237920514605	yes	down	0.65	0.26	1.66	2.31	2.48	1	0.85666666666667	1.93
ENSMUSG00000025931	Paqr8	progestin and adipoQ receptor family member VIII [Source:MGI Symbol;Acc:MGI:1921479]	2.3788471792214	1.2502625938055	0.011692763830429	0.23579304592412	yes	up	3.52	2.88	7.27	2.97	1.09	1.79	4.5566666666667	1.95
ENSMUSG00000025932	Eya1	EYA transcriptional coactivator and phosphatase 1 [Source:MGI Symbol;Acc:MGI:109344]	0.1766764152548	-2.50082	0.0079475025999745	0.20226276897133	yes	down	0.02	0.38	0.05	1.71	1.75	1.16	0.15	1.54
ENSMUSG00000025938	Slco5a1	solute carrier organic anion transporter family, member 5A1 [Source:MGI Symbol;Acc:MGI:2443431]	0.58807114356189	-0.765937	0.014249978965198	0.25458931710647	yes	down	15.41	18.89	19.26	30.45	41.47	18.65	17.853333333333	30.19
ENSMUSG00000025980	Hspd1	heat shock protein 1 (chaperonin) [Source:MGI Symbol;Acc:MGI:96242]	1.5532205976741	0.63526274445099	0.035472803202824	0.36047303843624	yes	up	341.89	335.16	261.79	200.16	126.84	282.89	312.94666666667	203.29666666667
ENSMUSG00000026100	Mstn	myostatin [Source:MGI Symbol;Acc:MGI:95691]	0.018704093979161	-5.7405	0.013109759656584	0.24668364544641	yes	down	0	0	0	0	0.24	0.53	0	0.25666666666667
ENSMUSG00000026127	Imp4	IMP4, U3 small nucleolar ribonucleoprotein [Source:MGI Symbol;Acc:MGI:106572]	1.5079206836762	0.59256054513418	0.0080977485618122	0.20285562225406	yes	up	31.11	24.13	24.23	14.23	13.52	20.42	26.49	16.056666666667
ENSMUSG00000026175	Vil1	villin 1 [Source:MGI Symbol;Acc:MGI:98930]	5.15934	2.36719	0.00073649188108827	0.077294671475286	yes	up	16.16	10.43	1.13	1.38	1.94	2.57	9.24	1.9633333333333
ENSMUSG00000026180	Cxcr2	chemokine (C-X-C motif) receptor 2 [Source:MGI Symbol;Acc:MGI:105303]	2.8673227525995	1.5197043068691	0.006903047398995	0.1944255678348	yes	up	22.14	19	33.73	11.54	2.04	12.7	24.956666666667	8.76
ENSMUSG00000026189	Pecr	peroxisomal trans-2-enoyl-CoA reductase [Source:MGI Symbol;Acc:MGI:2148199]	1.8275349757851	0.86989901707174	0.02602134631773	0.31987392355569	yes	up	12.52	10.82	5.8	5.36	3.62	6.97	9.7133333333333	5.3166666666667
ENSMUSG00000026200	Glb1l	galactosidase, beta 1-like [Source:MGI Symbol;Acc:MGI:1921827]	0.59525531245088	-0.74842	0.026824393287169	0.32425385305733	yes	down	1.35	2.14	2.43	3.88	3.01	2.87	1.9733333333333	3.2533333333333
ENSMUSG00000026204	Ptprn	protein tyrosine phosphatase receptor type N [Source:MGI Symbol;Acc:MGI:102765]	3.1551691250377	1.6577173393802	0.0036726853461193	0.1545663064568	yes	up	5.17	3.65	7.59	1.96	0.49	2.81	5.47	1.7533333333333
ENSMUSG00000026205	Slc23a3	solute carrier family 23 (nucleobase transporters), member 3 [Source:MGI Symbol;Acc:MGI:104516]	5.8136601606787	2.5394467407495	0.0078645862457467	0.20194681118746	yes	up	4.19	2.79	0.14	0.36	0.19	0.85	2.3733333333333	0.46666666666667
ENSMUSG00000026209	Dnpep	aspartyl aminopeptidase [Source:MGI Symbol;Acc:MGI:1278328]	1.7161195891851	0.77915009171428	0.0023737942894005	0.12641919896174	yes	up	145.67	117.69	140.35	82.41	49.19	87.74	134.57	73.113333333333
ENSMUSG00000026211	Obsl1	obscurin-like 1 [Source:MGI Symbol;Acc:MGI:2138628]	2.1308321557158	1.0914169574317	0.021331569723539	0.29980372225188	yes	up	90.6	68.57	84.51	49.11	10.25	51.58	81.226666666667	36.98
ENSMUSG00000026227	2810459M11Rik	RIKEN cDNA 2810459M11 gene [Source:MGI Symbol;Acc:MGI:1920042]	7.7850834198822	2.9607124983673	0.00046395498327847	0.064609429072535	yes	up	9.5	4.09	0.4	0.21	0.5	0.99	4.6633333333333	0.56666666666667
ENSMUSG00000026228	Htr2b	5-hydroxytryptamine (serotonin) receptor 2B [Source:MGI Symbol;Acc:MGI:109323]	0.42576960243845	-1.23186	0.0029188268539056	0.1401675903171	yes	down	8.04	13.42	6.13	25.59	26.69	8.93	9.1966666666667	20.403333333333
ENSMUSG00000026241	Nppc	natriuretic peptide type C [Source:MGI Symbol;Acc:MGI:97369]	2.6039079974493	1.3806784753974	0.0282554404023	0.33009317815957	yes	up	27.17	21.87	23.74	6.07	2.18	19.69	24.26	9.3133333333333
ENSMUSG00000026247	Ecel1	endothelin converting enzyme-like 1 [Source:MGI Symbol;Acc:MGI:1343461]	0.020393023680369	-5.61578	0.018091892353397	0.28024683244478	yes	down	0	0	0	0	0.5	0.16	0	0.22
ENSMUSG00000026259	Ngef	neuronal guanine nucleotide exchange factor [Source:MGI Symbol;Acc:MGI:1858414]	1.9341944553619	0.95173284428923	0.011205471203594	0.23211333207445	yes	up	2.98	3.17	6.08	2.49	2.41	2.42	4.0766666666667	2.44
ENSMUSG00000026278	Bok	BCL2-related ovarian killer [Source:MGI Symbol;Acc:MGI:1858494]	0.57156257271597	-0.807017	0.0020808122769057	0.12150451973548	yes	down	138.43	161.14	152.78	274.55	326.55	179.72	150.78333333333	260.27333333333
ENSMUSG00000026304	Rab17	RAB17, member RAS oncogene family [Source:MGI Symbol;Acc:MGI:104640]	4.4667409014467	2.1592225718476	0.015448123896616	0.26185691734054	yes	up	3.52	1.24	0.85	0.1	0.54	1.03	1.87	0.55666666666667
ENSMUSG00000026358	Rgs1	regulator of G-protein signaling 1 [Source:MGI Symbol;Acc:MGI:1354694]	0.61662894557024	-0.697525	0.013089831212086	0.24657755192636	yes	down	17.06	10.36	8.95	16.05	17.05	30	12.123333333333	21.033333333333
ENSMUSG00000026380	Tfcp2l1	transcription factor CP2-like 1 [Source:MGI Symbol;Acc:MGI:2444691]	2.8504810998278	1.5112054356842	0.00032310373631774	0.053607259328486	yes	up	1.41	1.74	0.54	0.66	0.44	1.18	1.23	0.76
ENSMUSG00000026414	Tnnt2	troponin T2, cardiac [Source:MGI Symbol;Acc:MGI:104597]	0.35013296719272	-1.51403	0.0038098838350077	0.15810718963167	yes	down	3.86	4.62	4.06	3.97	19.37	13.35	4.18	12.23
ENSMUSG00000026442	Nfasc	neurofascin [Source:MGI Symbol;Acc:MGI:104753]	0.067836397201515	-3.8818	0.0022866412382387	0.12534643363226	yes	down	0.09	0.01	0.02	0.01	0.46	0.5	0.04	0.32333333333333
ENSMUSG00000026452	Syt2	synaptotagmin II [Source:MGI Symbol;Acc:MGI:99666]	0.11523720410675	-3.11732	0.036390016912137	0.36128859997307	yes	down	0	0.02	0.01	0.39	0.15	0.07	0.01	0.20333333333333
ENSMUSG00000026459	Myog	myogenin [Source:MGI Symbol;Acc:MGI:97276]	0.012073848850378	-6.37197	0.0070420247635164	0.1944255678348	yes	down	0	0	0	0	0.11	2.24	0	0.78333333333333
ENSMUSG00000026468	Lhx4	LIM homeobox protein 4 [Source:MGI Symbol;Acc:MGI:101776]	0.036533898983581	-4.77462	0.0024249040113218	0.12834883041521	yes	down	0.01	0	0.01	0.01	0.53	0.43	0.0066666666666667	0.32333333333333
ENSMUSG00000026556	Vangl2	VANGL planar cell polarity 2 [Source:MGI Symbol;Acc:MGI:2135272]	0.27304691212075	-1.87278	0.023476891073735	0.30946810960832	yes	down	1.59	0.95	0.51	0.22	2.7	5.04	1.0166666666667	2.6533333333333
ENSMUSG00000026576	Atp1b1	ATPase, Na+/K+ transporting, beta 1 polypeptide [Source:MGI Symbol;Acc:MGI:88108]	2.3093158253576	1.2074654916563	0.0011766778734751	0.091871387813637	yes	up	85.16	79.39	96.96	46.43	17.87	48.98	87.17	37.76
ENSMUSG00000026586	Prrx1	paired related homeobox 1 [Source:MGI Symbol;Acc:MGI:97712]	0.41685527873585	-1.26238	3.7392283265897E-5	0.014702090246172	yes	down	1.48	2.35	1.56	3.13	4.39	6.87	1.7966666666667	4.7966666666667
ENSMUSG00000026587	Astn1	astrotactin 1 [Source:MGI Symbol;Acc:MGI:1098567]	0.070799628533377	-3.82011	0.0011549081126313	0.091412566437855	yes	down	0.02	0.03	0.01	0.04	0.38	0.62	0.02	0.34666666666667
ENSMUSG00000026617	Bpnt1	3'(2'), 5'-bisphosphate nucleotidase 1 [Source:MGI Symbol;Acc:MGI:1338800]	1.78191	0.83342851685393	0.00017289091817295	0.040313956663165	yes	up	43.47	36.47	41.8	22	16.93	25.39	40.58	21.44
ENSMUSG00000026622	Nek2	NIMA (never in mitosis gene a)-related expressed kinase 2 [Source:MGI Symbol;Acc:MGI:109359]	1.7707616403029	0.82437002603868	0.039349047712739	0.36669720044847	yes	up	13.71	10.72	7.54	5.26	3.09	9.22	10.656666666667	5.8566666666667
ENSMUSG00000026627	Pacc1	proton activated chloride channel 1 [Source:MGI Symbol;Acc:MGI:1914200]	0.627809	-0.671601	0.0098765282207529	0.2195394382664	yes	down	7.16	5.82	5.3	8.22	12.21	8.4	6.0933333333333	9.61
ENSMUSG00000026638	Irf6	interferon regulatory factor 6 [Source:MGI Symbol;Acc:MGI:1859211]	5.3560410498914	2.4211670178407	0.003204000526311	0.14664463947347	yes	up	4.52	3.03	0.43	0.13	0.35	2.75	2.66	1.0766666666667
ENSMUSG00000026669	Mcm10	minichromosome maintenance 10 replication initiation factor [Source:MGI Symbol;Acc:MGI:1917274]	1.7265167948871	0.78786436823846	0.046576717160038	0.38657445652606	yes	up	15.34	15.13	12.42	6.21	4.55	11.84	14.296666666667	7.5333333333333
ENSMUSG00000026712	Mrc1	mannose receptor, C type 1 [Source:MGI Symbol;Acc:MGI:97142]	1.8113897074655	0.85709696514161	0.048635797536126	0.39078768407709	yes	up	1.75	1.46	0.74	0.61	0.85	1	1.3166666666667	0.82
ENSMUSG00000026715	Serpinc1	serine (or cysteine) peptidase inhibitor, clade C (antithrombin), member 1 [Source:MGI Symbol;Acc:MGI:88095]	1.7374290181795	0.79695403843337	0.04925867033588	0.39143793849872	yes	up	5.97	3.09	0.87	0.59	1.04	0.91	3.31	0.84666666666667
ENSMUSG00000026726	Cubn	cubilin (intrinsic factor-cobalamin receptor) [Source:MGI Symbol;Acc:MGI:1931256]	14.087196315112	3.81631	0.036755167675144	0.36155669384031	yes	up	48.18	31.07	0.22	0.21	0.26	5.03	26.49	1.8333333333333
ENSMUSG00000026749	Nek6	NIMA (never in mitosis gene a)-related expressed kinase 6 [Source:MGI Symbol;Acc:MGI:1891638]	2.06814	1.0483371366904	0.023408982225273	0.30946810960832	yes	up	52.83	41.34	66.94	45.87	7.95	31.57	53.703333333333	28.463333333333
ENSMUSG00000026764	Kif5c	kinesin family member 5C [Source:MGI Symbol;Acc:MGI:1098269]	0.32301701778695	-1.63032	2.7476690857372E-5	0.011852757518599	yes	down	1.43	0.74	0.48	1.08	2.51	2.24	0.88333333333333	1.9433333333333
ENSMUSG00000026784	Pdss1	prenyl (solanesyl) diphosphate synthase, subunit 1 [Source:MGI Symbol;Acc:MGI:1889278]	1.8077949938545	0.85423108366089	0.018210499149418	0.28040211268405	yes	up	8.99	9.28	6.78	3.61	2.84	6.61	8.35	4.3533333333333
ENSMUSG00000026786	Apbb1ip	amyloid beta (A4) precursor protein-binding, family B, member 1 interacting protein [Source:MGI Symbol;Acc:MGI:1861354]	1.86494	0.89912770019973	0.017849094504508	0.27976113285241	yes	up	11.78	11.56	19.1	8.45	4.4	10.03	14.146666666667	7.6266666666667
ENSMUSG00000026817	Ak1	adenylate kinase 1 [Source:MGI Symbol;Acc:MGI:87977]	0.55942636725833	-0.83798	0.00028801735329647	0.053126849191419	yes	down	4.24	7.73	3.77	14.01	9.84	7.84	5.2466666666667	10.563333333333
ENSMUSG00000026821	Ralgds	ral guanine nucleotide dissociation stimulator [Source:MGI Symbol;Acc:MGI:107485]	1.7914883644131	0.84115867337949	0.038609392857508	0.36588456806524	yes	up	54.75	39.07	59.14	38.84	10.66	31.71	50.986666666667	27.07
ENSMUSG00000026833	Olfm1	olfactomedin 1 [Source:MGI Symbol;Acc:MGI:1860437]	0.62422853740551	-0.679854	0.010406121072392	0.2267141655355	yes	down	5.38	5.61	7	7.27	10.6	8.61	5.9966666666667	8.8266666666667
ENSMUSG00000026840	Lamc3	laminin gamma 3 [Source:MGI Symbol;Acc:MGI:1344394]	0.39061020083069	-1.3562	0.018583262837729	0.2819635310417	yes	down	0.21	0.25	0.08	0.31	0.59	0.45	0.18	0.45
ENSMUSG00000026854	Usp20	ubiquitin specific peptidase 20 [Source:MGI Symbol;Acc:MGI:1921520]	1.7560037592359	0.81229593338416	0.0048139482979208	0.17309092600272	yes	up	8.11	9.04	8.34	4.71	3.4	6.3	8.4966666666667	4.8033333333333
ENSMUSG00000026870	Cutal	cutA divalent cation tolerance homolog-like [Source:MGI Symbol;Acc:MGI:1925246]	4.1392279253839	2.04936	0.0048740512388193	0.17309092600272	yes	up	1.73	1.3	0.45	0.29	0.4	0.18	1.16	0.29
ENSMUSG00000026874	Hc	hemolytic complement [Source:MGI Symbol;Acc:MGI:96031]	0.56142268304417	-0.832841	0.034007333833413	0.35237920514605	yes	down	1.35	1.07	2.01	2.91	2.68	2.18	1.4766666666667	2.59
ENSMUSG00000026890	Lhx6	LIM homeobox protein 6 [Source:MGI Symbol;Acc:MGI:1306803]	2.76481	1.46718	0.0012025863089503	0.09300162547786	yes	up	6.16	4.69	5.41	1.72	0.8	2.75	5.42	1.7566666666667
ENSMUSG00000026930	Gpsm1	G-protein signalling modulator 1 (AGS3-like, C. elegans) [Source:MGI Symbol;Acc:MGI:1915089]	0.57054306068509	-0.809592	0.030730122132673	0.34117622697757	yes	down	4.04	3.78	3.05	3.27	6.05	8.3	3.6233333333333	5.8733333333333
ENSMUSG00000026987	Baz2b	bromodomain adjacent to zinc finger domain, 2B [Source:MGI Symbol;Acc:MGI:2442782]	0.64855774422995	-0.624693	0.0075541719431058	0.19930770164876	yes	down	7.16	9.81	5.34	10.76	9.21	8.94	7.4366666666667	9.6366666666667
ENSMUSG00000026994	Galnt3	polypeptide N-acetylgalactosaminyltransferase 3 [Source:MGI Symbol;Acc:MGI:894695]	1.6129766080283	0.68972551615861	0.049880049072038	0.39354377994422	yes	up	3.38	4.37	2.46	2.51	1.92	1.56	3.4033333333333	1.9966666666667
ENSMUSG00000027082	Tfpi	tissue factor pathway inhibitor [Source:MGI Symbol;Acc:MGI:1095418]	2.8741022859266	1.5231114065319	0.0098343679606967	0.21952395751853	yes	up	5733.63	4964.83	10951.8	3200.3	421.88	3743.02	7216.74	2455.0666666667
ENSMUSG00000027171	Prrg4	proline rich Gla (G-carboxyglutamic acid) 4 (transmembrane) [Source:MGI Symbol;Acc:MGI:2442211]	2.5663595346584	1.3597232992403	0.017324639056156	0.27885881241974	yes	up	11.29	10.65	12.25	6.79	1.25	7.18	11.396666666667	5.0733333333333
ENSMUSG00000027175	Tcp11l1	t-complex 11 like 1 [Source:MGI Symbol;Acc:MGI:2444263]	0.65856305094262	-0.602607	0.030205834708648	0.339166	yes	down	6.74	8.36	7.31	8.19	13.57	8.55	7.47	10.103333333333
ENSMUSG00000027185	Nat10	N-acetyltransferase 10 [Source:MGI Symbol;Acc:MGI:2138939]	1.5148655564581	0.5991897609339	0.042922119987082	0.3780453770628	yes	up	16.74	15.81	13.23	9.01	6.47	13.32	15.26	9.6
ENSMUSG00000027186	Elf5	E74-like factor 5 [Source:MGI Symbol;Acc:MGI:1335079]	2.8108996095212	1.4910319291959	0.024471522326188	0.31355935496233	yes	up	3.39	3.86	2.34	1.73	0.17	1.87	3.1966666666667	1.2566666666667
ENSMUSG00000027188	Pamr1	peptidase domain containing associated with muscle regeneration 1 [Source:MGI Symbol;Acc:MGI:2445082]	0.36614297488679	-1.44952	0.00091963076525541	0.084610887130155	yes	down	7.41	8.56	8.37	32.14	24.36	8.26	8.1133333333333	21.586666666667
ENSMUSG00000027199	Gatm	glycine amidinotransferase (L-arginine:glycine amidinotransferase) [Source:MGI Symbol;Acc:MGI:1914342]	0.59864218706334	-0.740234	0.0090430026205392	0.21374932906494	yes	down	726.79	560.11	609.85	790.56	1507.22	855.92	632.25	1051.2333333333
ENSMUSG00000027200	Sema6d	sema domain, transmembrane domain (TM), and cytoplasmic domain, (semaphorin) 6D [Source:MGI Symbol;Acc:MGI:2387661]	0.63971169977177	-0.644506	0.026791976467818	0.32425385305733	yes	down	39.13	43.41	45.43	70.51	85.96	41.95	42.656666666667	66.14
ENSMUSG00000027210	Meis2	Meis homeobox 2 [Source:MGI Symbol;Acc:MGI:108564]	0.64009414079509	-0.643644	0.0018838912530716	0.11725045246567	yes	down	13.7	13.85	15.36	18.16	24.4	25.95	14.303333333333	22.836666666667
ENSMUSG00000027223	Mapk8ip1	mitogen-activated protein kinase 8 interacting protein 1 [Source:MGI Symbol;Acc:MGI:1309464]	0.32451861722165	-1.62363	0.010597629953898	0.22800761203805	yes	down	1.32	2.09	0.79	1.09	4.29	7.5	1.4	4.2933333333333
ENSMUSG00000027230	Creb3l1	cAMP responsive element binding protein 3-like 1 [Source:MGI Symbol;Acc:MGI:1347062]	2.2988115052226	1.2008881747862	0.025266748369482	0.31711839617028	yes	up	12.89	7.22	2.35	3.74	2.09	3.65	7.4866666666667	3.16
ENSMUSG00000027249	F2	coagulation factor II [Source:MGI Symbol;Acc:MGI:88380]	12.024468960767	3.5879012762353	0.029663058947527	0.33772785592395	yes	up	8.05	5.37	0.11	0.11	0.04	0.94	4.51	0.36333333333333
ENSMUSG00000027273	Snap25	synaptosomal-associated protein 25 [Source:MGI Symbol;Acc:MGI:98331]	0.043025451112977	-4.53867	0.039050745216945	0.36588456806524	yes	down	0	0	0.03	0	0.69	0.14	0.01	0.27666666666667
ENSMUSG00000027315	Spint1	serine protease inhibitor, Kunitz type 1 [Source:MGI Symbol;Acc:MGI:1338033]	1.8248393507814	0.86776946233103	0.00063286325136311	0.071842469751779	yes	up	29.53	23.97	17.36	14.89	9.91	12.77	23.62	12.523333333333
ENSMUSG00000027351	Spred1	sprouty protein with EVH-1 domain 1, related sequence [Source:MGI Symbol;Acc:MGI:2150016]	0.62003182918466	-0.689586	0.036550732433617	0.36155669384031	yes	down	3.44	4.4	2.76	3.26	6.85	6.72	3.5333333333333	5.61
ENSMUSG00000027359	Slc27a2	solute carrier family 27 (fatty acid transporter), member 2 [Source:MGI Symbol;Acc:MGI:1347099]	2.9728921420576	1.57187	0.00021168398926997	0.046413686550616	yes	up	10.54	6.4	5.38	1.67	4.29	2.43	7.44	2.7966666666667
ENSMUSG00000027377	Mall	mal, T cell differentiation protein-like [Source:MGI Symbol;Acc:MGI:2385152]	1.8523020823481	0.8893193994439	0.048412581593697	0.38990634170527	yes	up	2.69	2.78	1.48	1.56	0.78	1.34	2.3166666666667	1.2266666666667
ENSMUSG00000027378	Nphp1	nephronophthisis 1 (juvenile) homolog (human) [Source:MGI Symbol;Acc:MGI:1858233]	0.60490845803093	-0.725211	0.0025890722916422	0.13155281371995	yes	down	4.65	6.22	5.15	8.35	8.17	9.95	5.34	8.8233333333333
ENSMUSG00000027398	Il1b	interleukin 1 beta [Source:MGI Symbol;Acc:MGI:96543]	0.38834911282798	-1.36457	0.012348950754959	0.24131500031351	yes	down	1.4	1.12	2.22	6.36	3.35	2.48	1.58	4.0633333333333
ENSMUSG00000027463	Slc52a3	solute carrier protein family 52, member 3 [Source:MGI Symbol;Acc:MGI:1916948]	1.6267615711328	0.70200281563792	0.00029249786573079	0.053126849191419	yes	up	19.82	18.49	19.07	13.26	10.03	12.37	19.126666666667	11.886666666667
ENSMUSG00000027478	Dnmt3b	DNA methyltransferase 3B [Source:MGI Symbol;Acc:MGI:1261819]	1.8875351379654	0.91650350160149	0.035733384968592	0.36111641289721	yes	up	7.31	7.23	5.14	2.85	1.98	5.83	6.56	3.5533333333333
ENSMUSG00000027499	Pkia	protein kinase inhibitor, alpha [Source:MGI Symbol;Acc:MGI:104747]	0.46883649855514	-1.09284	0.0149759260426	0.25865939572577	yes	down	0.77	1.56	0.76	1.28	2.72	2.51	1.03	2.17
ENSMUSG00000027500	Stmn2	stathmin-like 2 [Source:MGI Symbol;Acc:MGI:98241]	0.19206602701515	-2.38033	0.0015364782663757	0.10403242212402	yes	down	1.05	0.66	0.57	0.57	6.75	4.51	0.76	3.9433333333333
ENSMUSG00000027510	Rbm38	RNA binding motif protein 38 [Source:MGI Symbol;Acc:MGI:1889294]	1.9581261860567	0.96947373845148	0.0097633273750496	0.21929243404522	yes	up	48	36.92	28.82	20.96	10.09	26.81	37.913333333333	19.286666666667
ENSMUSG00000027533	Fabp5	fatty acid binding protein 5, epidermal [Source:MGI Symbol;Acc:MGI:101790]	0.51655310184466	-0.953011	0.011009916966996	0.23095540973589	yes	down	720.06	887.8	835	2467.84	1402.88	831.78	814.28666666667	1567.5
ENSMUSG00000027536	Chmp4c	charged multivesicular body protein 4C [Source:MGI Symbol;Acc:MGI:1913621]	0.65192060758777	-0.617232	0.046978213491361	0.38695676614492	yes	down	5.01	4.15	4.07	5.24	9.82	5.05	4.41	6.7033333333333
ENSMUSG00000027551	Zfp64	zinc finger protein 64 [Source:MGI Symbol;Acc:MGI:107342]	1.97723	0.98348016859066	0.011015723107078	0.23095540973589	yes	up	34	29.81	25.34	19.17	6.19	18.02	29.716666666667	14.46
ENSMUSG00000027581	Stmn3	stathmin-like 3 [Source:MGI Symbol;Acc:MGI:1277137]	0.031411010764649	-4.99259	0.0020590342803082	0.12150451973548	yes	down	0	0.14	0.08	0	4.58	2.38	0.073333333333333	2.32
ENSMUSG00000027597	Ahcy	S-adenosylhomocysteine hydrolase [Source:MGI Symbol;Acc:MGI:87968]	0.077525991482782	-3.68918	4.7278231629057E-13	1.0197323584492E-9	yes	down	4.57	1.65	0.65	6.2	8.21	23.06	2.29	12.49
ENSMUSG00000027624	Epb41l1	erythrocyte membrane protein band 4.1 like 1 [Source:MGI Symbol;Acc:MGI:103010]	1.9115253238714	0.93472431311093	0.026995296832916	0.32528201595808	yes	up	20.24	16.14	20.71	11.6	3.6	12.5	19.03	9.2333333333333
ENSMUSG00000027646	Src	Rous sarcoma oncogene [Source:MGI Symbol;Acc:MGI:98397]	1.5269362162041	0.61063979855393	0.018929246830749	0.28451581364509	yes	up	45.61	40.09	50.61	36.98	22.16	31.62	45.436666666667	30.253333333333
ENSMUSG00000027654	Fam83d	family with sequence similarity 83, member D [Source:MGI Symbol;Acc:MGI:1919128]	1.6399386945049	0.71364188387574	0.012542013874722	0.24261485359678	yes	up	10.79	8.63	6.7	5.77	3.85	6.12	8.7066666666667	5.2466666666667
ENSMUSG00000027684	Mecom	MDS1 and EVI1 complex locus [Source:MGI Symbol;Acc:MGI:95457]	0.47824505849868	-1.06418	0.042459786296852	0.37726241635024	yes	down	1.19	2.43	3.16	0.89	3.88	3.34	2.26	2.7033333333333
ENSMUSG00000027784	Ppm1l	protein phosphatase 1 (formerly 2C)-like [Source:MGI Symbol;Acc:MGI:2139740]	0.59213669092112	-0.755998	3.7490117115708E-5	0.014702090246172	yes	down	1.83	2.2	1.98	3.45	3.46	3.15	2.0033333333333	3.3533333333333
ENSMUSG00000027797	Dclk1	doublecortin-like kinase 1 [Source:MGI Symbol;Acc:MGI:1330861]	0.63355730600175	-0.658453	0.032866921325187	0.34813918199269	yes	down	1.4	2.01	1.46	1.67	2.75	2.71	1.6233333333333	2.3766666666667
ENSMUSG00000027799	Nbea	neurobeachin [Source:MGI Symbol;Acc:MGI:1347075]	0.5673225243335	-0.817759	0.02482684099802	0.31466156839747	yes	down	1.02	1.93	1.27	1.63	2.81	3.56	1.4066666666667	2.6666666666667
ENSMUSG00000027820	Mme	membrane metallo endopeptidase [Source:MGI Symbol;Acc:MGI:97004]	0.58500415995805	-0.773481	0.045623832728811	0.38364485074836	yes	down	5.56	5.66	8.77	19.24	8.96	6.34	6.6633333333333	11.513333333333
ENSMUSG00000027860	Vangl1	VANGL planar cell polarity 1 [Source:MGI Symbol;Acc:MGI:2159344]	1.5412	0.62405098111047	0.046268698104723	0.38605724651692	yes	up	12.91	11.93	8.12	5.66	6.2	7.15	10.986666666667	6.3366666666667
ENSMUSG00000027875	Hmgcs2	3-hydroxy-3-methylglutaryl-Coenzyme A synthase 2 [Source:MGI Symbol;Acc:MGI:101939]	3.3313236712342	1.7360955329972	0.010824356230667	0.22917087946032	yes	up	3.8	2.57	1.13	0.25	0.47	1.7	2.5	0.80666666666667
ENSMUSG00000027889	Ampd2	adenosine monophosphate deaminase 2 [Source:MGI Symbol;Acc:MGI:88016]	2.0931794811738	1.0657	0.00084211343635535	0.080279930079069	yes	up	41.31	37.44	40.82	18.59	12.34	29.48	39.856666666667	20.136666666667
ENSMUSG00000027908	Tchhl1	trichohyalin-like 1 [Source:MGI Symbol;Acc:MGI:1918575]	0.39065998967141	-1.35601	0.0021172064943296	0.1217253729177	yes	down	26.62	29.83	27.9	53.4	127.72	33.12	28.116666666667	71.413333333333
ENSMUSG00000027913	Crct1	cysteine-rich C-terminal 1 [Source:MGI Symbol;Acc:MGI:1921425]	2.2710155160282	1.18334	0.0021276710580615	0.1217253729177	yes	up	136.76	151.25	315.57	73.21	90.74	108.23	201.19333333333	90.726666666667
ENSMUSG00000027947	Il6ra	interleukin 6 receptor, alpha [Source:MGI Symbol;Acc:MGI:105304]	0.58495587778997	-0.7736	0.0060708421275022	0.18591255345979	yes	down	35.93	27.8	33.25	55.08	66.15	35.95	32.326666666667	52.393333333333
ENSMUSG00000027955	Gask1b	golgi associated kinase 1B [Source:MGI Symbol;Acc:MGI:1915909]	0.52706776967905	-0.92394	0.010722095166668	0.2289269101499	yes	down	2.41	2.82	2.67	3.34	7.68	3.24	2.6333333333333	4.7533333333333
ENSMUSG00000027961	Lrrc39	leucine rich repeat containing 39 [Source:MGI Symbol;Acc:MGI:1924557]	2.4423402076301	1.2882641756222	0.030906311264574	0.34137857880045	yes	up	0.82	0.82	1.54	0.38	0.24	0.72	1.06	0.44666666666667
ENSMUSG00000027967	Neurog2	neurogenin 2 [Source:MGI Symbol;Acc:MGI:109619]	0.047678162199828	-4.39053	0.001391995955635	0.098879123898253	yes	down	0	0.24	0	0.13	1.75	3.12	0.08	1.6666666666667
ENSMUSG00000027978	Prss12	protease, serine 12 neurotrypsin (motopsin) [Source:MGI Symbol;Acc:MGI:1100881]	2.4417993956158	1.2879446815546	0.046455702463911	0.38657445652606	yes	up	9.4	3.62	10.86	3.38	0.77	5.72	7.96	3.29
ENSMUSG00000027984	Hadh	hydroxyacyl-Coenzyme A dehydrogenase [Source:MGI Symbol;Acc:MGI:96009]	1.8802300077732	0.91090915699679	0.021284311934859	0.29980372225188	yes	up	80.33	70.51	58.77	45.49	15.61	49.17	69.87	36.756666666667
ENSMUSG00000028001	Fga	fibrinogen alpha chain [Source:MGI Symbol;Acc:MGI:1316726]	11.808101952612	3.5617051778594	0.042783122941802	0.3780453770628	yes	up	41.02	20.9	0.39	0.18	0.3	4.88	20.77	1.7866666666667
ENSMUSG00000028035	Dnajb4	DnaJ heat shock protein family (Hsp40) member B4 [Source:MGI Symbol;Acc:MGI:1914285]	0.59999235698372	-0.736984	0.0079806973017484	0.20232152985557	yes	down	25.56	25.43	33.46	51.24	55.7	33.5	28.15	46.813333333333
ENSMUSG00000028047	Thbs3	thrombospondin 3 [Source:MGI Symbol;Acc:MGI:98739]	0.50112280980332	-0.996764	0.0046381174053165	0.17218073143456	yes	down	0.99	1.6	1.16	2.68	3.11	1.58	1.25	2.4566666666667
ENSMUSG00000028064	Sema4a	sema domain, immunoglobulin domain (Ig), transmembrane domain (TM) and short cytoplasmic domain, (semaphorin) 4A [Source:MGI Symbol;Acc:MGI:107560]	1.7231308401646	0.78503225193429	0.035854994354246	0.36111641289721	yes	up	13.68	10.78	3.5	3.88	4.78	3.67	9.32	4.11
ENSMUSG00000028078	Dclk2	doublecortin-like kinase 2 [Source:MGI Symbol;Acc:MGI:1918012]	0.59619345141074	-0.746148	0.020387317038951	0.29380430969274	yes	down	0.76	0.94	0.89	2.93	1.7	1.33	0.86333333333333	1.9866666666667
ENSMUSG00000028104	Polr3gl	polymerase (RNA) III (DNA directed) polypeptide G like [Source:MGI Symbol;Acc:MGI:1917120]	0.65758148449877	-0.604758	0.011142830314828	0.23158617409147	yes	down	13.75	14.04	15.98	22.34	25.58	20.64	14.59	22.853333333333
ENSMUSG00000028111	Ctsk	cathepsin K [Source:MGI Symbol;Acc:MGI:107823]	0.575291	-0.797636	0.0045021236823272	0.17096938454021	yes	down	998.88	1138.1	1013.99	2390.05	1859.94	1172.08	1050.3233333333	1807.3566666667
ENSMUSG00000028116	Myoz2	myozenin 2 [Source:MGI Symbol;Acc:MGI:1913063]	0.41001738740268	-1.28624	0.013756924990544	0.25058940983721	yes	down	1.48	2.74	1.11	3.64	6.58	3.58	1.7766666666667	4.6
ENSMUSG00000028134	Ptbp2	polypyrimidine tract binding protein 2 [Source:MGI Symbol;Acc:MGI:1860489]	0.31248433479392	-1.67814	0.00053361881138185	0.066769647226663	yes	down	4.08	6.56	6.05	8.44	20.83	18.2	5.5633333333333	15.823333333333
ENSMUSG00000028137	Celf3	CUGBP, Elav-like family member 3 [Source:MGI Symbol;Acc:MGI:1926034]	0.10562041085243	-3.24304	0.0041410213325789	0.16392967404567	yes	down	0.03	0.26	0.24	0.04	2.72	1.94	0.17666666666667	1.5666666666667
ENSMUSG00000028158	Mttp	microsomal triglyceride transfer protein [Source:MGI Symbol;Acc:MGI:106926]	7.1833317750996	2.8446531505261	0.01878851785751	0.2831405027348	yes	up	20.23	12.86	0.74	1.18	0.72	3.03	11.276666666667	1.6433333333333
ENSMUSG00000028173	Wls	wntless WNT ligand secretion mediator [Source:MGI Symbol;Acc:MGI:1915401]	0.59400867923669	-0.751444	0.0011645116492233	0.091751819668254	yes	down	26.94	30.16	23.37	42.77	57.59	33.4	26.823333333333	44.586666666667
ENSMUSG00000028179	Cth	cystathionase (cystathionine gamma-lyase) [Source:MGI Symbol;Acc:MGI:1339968]	0.3890071537927	-1.36213	0.037314137864957	0.36198899288473	yes	down	0.97	1.62	0.42	0.88	2.98	3.36	1.0033333333333	2.4066666666667
ENSMUSG00000028184	Adgrl2	adhesion G protein-coupled receptor L2 [Source:MGI Symbol;Acc:MGI:2139714]	1.6064997242496	0.68392073317552	0.036186465884936	0.36128859997307	yes	up	37.5	38.06	44.79	25.33	14.5	35.79	40.116666666667	25.206666666667
ENSMUSG00000028194	Ddah1	dimethylarginine dimethylaminohydrolase 1 [Source:MGI Symbol;Acc:MGI:1916469]	1.5835442222328	0.6631571567915	0.030159891849139	0.33910189964011	yes	up	5.08	4.38	3.29	2.88	2.22	3.3	4.25	2.8
ENSMUSG00000028212	Ccne2	cyclin E2 [Source:MGI Symbol;Acc:MGI:1329034]	1.8325584443904	0.8738592098667	0.0088057647725117	0.21081364534704	yes	up	19.64	17.67	16.37	11.45	6.37	13.75	17.893333333333	10.523333333333
ENSMUSG00000028238	Atp6v0d2	ATPase, H+ transporting, lysosomal V0 subunit D2 [Source:MGI Symbol;Acc:MGI:1924415]	0.63171694167369	-0.66265	0.0083935403127879	0.20742450274453	yes	down	53.87	71.67	57.51	105.9	112.48	68.49	61.016666666667	95.623333333333
ENSMUSG00000028246	Faxc	failed axon connections homolog [Source:MGI Symbol;Acc:MGI:1923382]	0.51098931296609	-0.968635	0.0033072326763191	0.1482241554023	yes	down	1.74	2.09	1.13	3.82	2.26	2.74	1.6533333333333	2.94
ENSMUSG00000028278	Rragd	Ras-related GTP binding D [Source:MGI Symbol;Acc:MGI:1098604]	0.58292911655115	-0.778608	0.0044658612192437	0.17096938454021	yes	down	3.24	3.4	2.53	3.46	5.99	6.75	3.0566666666667	5.4
ENSMUSG00000028289	Epha7	Eph receptor A7 [Source:MGI Symbol;Acc:MGI:95276]	0.14401657868422	-2.79569	0.0045153457372195	0.17096938454021	yes	down	0.28	0.4	0.03	0.05	1.02	2.06	0.23666666666667	1.0433333333333
ENSMUSG00000028345	Tex10	testis expressed gene 10 [Source:MGI Symbol;Acc:MGI:1344413]	1.5347874836164	0.61803890474313	0.017627488819636	0.27961586766635	yes	up	20.84	21.9	22.6	14.59	9.9	17.43	21.78	13.973333333333
ENSMUSG00000028358	Zfp618	zinc finger protein 618 [Source:MGI Symbol;Acc:MGI:1919950]	0.22356481207446	-2.16123	0.028000321495894	0.32914780298711	yes	down	0.27	0.24	0.09	0.04	1.05	1.55	0.2	0.88
ENSMUSG00000028359	Orm3	orosomucoid 3 [Source:MGI Symbol;Acc:MGI:97445]	3.6648493752517	1.8737539050322	0.020227963210275	0.29281334328297	yes	up	3.88	2.3	4.48	0.28	0.73	1.93	3.5533333333333	0.98
ENSMUSG00000028369	Svep1	sushi, von Willebrand factor type A, EGF and pentraxin domain containing 1 [Source:MGI Symbol;Acc:MGI:1928849]	0.56358044263444	-0.827307	0.041441600055744	0.37438471673396	yes	down	5.77	7.08	5.57	18.42	7.13	6.43	6.14	10.66
ENSMUSG00000028370	Pappa	pregnancy-associated plasma protein A [Source:MGI Symbol;Acc:MGI:97479]	0.57434428318478	-0.800012	0.0056786250455244	0.1819016430064	yes	down	0.87	1.1	1.06	2.03	1.97	1.24	1.01	1.7466666666667
ENSMUSG00000028399	Ptprd	protein tyrosine phosphatase receptor type D [Source:MGI Symbol;Acc:MGI:97812]	0.18835701394177	-2.40846	0.023426362605566	0.30946810960832	yes	down	0.29	0.35	0.02	0.04	1.29	1.21	0.22	0.84666666666667
ENSMUSG00000028402	Mpdz	multiple PDZ domain crumbs cell polarity complex component [Source:MGI Symbol;Acc:MGI:1343489]	0.65496671366936	-0.610507	0.017565446105496	0.27960495622725	yes	down	5.62	8.24	5.01	8.18	8.19	7.9	6.29	8.09
ENSMUSG00000028420	Tmem38b	transmembrane protein 38B [Source:MGI Symbol;Acc:MGI:1098718]	0.66636111418845	-0.585624	0.0067379862875116	0.1944255678348	yes	down	21.53	23.04	23.45	34.23	39.43	26.1	22.673333333333	33.253333333333
ENSMUSG00000028430	Nol6	nucleolar protein family 6 (RNA-associated) [Source:MGI Symbol;Acc:MGI:2140151]	1.5597635755661	0.64132736613397	0.046650426014083	0.38664289265024	yes	up	28.95	23.76	19.82	17.32	8.48	20.07	24.176666666667	15.29
ENSMUSG00000028444	Cntfr	ciliary neurotrophic factor receptor [Source:MGI Symbol;Acc:MGI:99605]	0.12467315630252	-3.00378	0.0078677844153841	0.20194681118746	yes	down	0.45	1.01	0.08	0.08	6.41	6.34	0.51333333333333	4.2766666666667
ENSMUSG00000028467	Gba2	glucosidase beta 2 [Source:MGI Symbol;Acc:MGI:2654325]	1.9966770863069	0.99760103100282	0.0079168650309861	0.2020791510498	yes	up	18.6	14.77	18.95	9.93	4.12	11.64	17.44	8.5633333333333
ENSMUSG00000028469	Npr2	natriuretic peptide receptor 2 [Source:MGI Symbol;Acc:MGI:97372]	0.58546472537747	-0.772346	0.0085803622889515	0.20807992464317	yes	down	26.7	29.89	33.45	51.41	69.31	33.06	30.013333333333	51.26
ENSMUSG00000028480	Glipr2	GLI pathogenesis-related 2 [Source:MGI Symbol;Acc:MGI:1917770]	2.7984553209569	1.4846307144127	0.0047264384223629	0.17309092600272	yes	up	33.61	36.86	40.07	10.61	3.89	24.52	36.846666666667	13.006666666667
ENSMUSG00000028494	Plin2	perilipin 2 [Source:MGI Symbol;Acc:MGI:87920]	1.5456968349256	0.62825738417942	0.022070052210898	0.30273978442704	yes	up	275.65	242.65	322.43	226.36	123.82	184.72	280.24333333333	178.3
ENSMUSG00000028536	2610528J11Rik	RIKEN cDNA 2610528J11 gene [Source:MGI Symbol;Acc:MGI:1913701]	3.9696547002751	1.9890135202482	0.012824461804651	0.24527356571209	yes	up	34.3	21.63	8.9	8.74	0.41	6.48	21.61	5.21
ENSMUSG00000028546	Elavl4	ELAV like RNA binding protein 4 [Source:MGI Symbol;Acc:MGI:107427]	0.017903424423879	-5.80362	1.2424289773151E-6	0.0012610654119748	yes	down	0.11	0.03	0.02	0.07	1.72	1.88	0.053333333333333	1.2233333333333
ENSMUSG00000028572	Hook1	hook microtubule tethering protein 1 [Source:MGI Symbol;Acc:MGI:1925213]	1.7080625232896	0.77236078549059	0.01512059186829	0.25964050214934	yes	up	3.99	3.92	2.8	2.33	1.63	3.22	3.57	2.3933333333333
ENSMUSG00000028583	Pdpn	podoplanin [Source:MGI Symbol;Acc:MGI:103098]	1.6014900777688	0.67941485974349	0.02626881827053	0.3212391631878	yes	up	96.35	75.47	153.97	73.71	67.66	64.06	108.59666666667	68.476666666667
ENSMUSG00000028587	Orc1	origin recognition complex, subunit 1 [Source:MGI Symbol;Acc:MGI:1328337]	1.8222618030218	0.86573024497307	0.030374828974696	0.33923474042614	yes	up	6.09	6.4	5.47	2.77	1.84	4.8	5.9866666666667	3.1366666666667
ENSMUSG00000028614	Ndc1	NDC1 transmembrane nucleoporin [Source:MGI Symbol;Acc:MGI:1920037]	1.5600568930396	0.64159864306793	0.025508394319725	0.31732870474535	yes	up	12.5	11.29	10.06	7.29	4.9	10.42	11.283333333333	7.5366666666667
ENSMUSG00000028640	Tfap2c	transcription factor AP-2, gamma [Source:MGI Symbol;Acc:MGI:106032]	1.8975737639649	0.92415596829575	0.018372759015969	0.28174871007185	yes	up	84.1	71.99	83.16	59.62	18.44	47.43	79.75	41.83
ENSMUSG00000028654	Mycl	v-myc avian myelocytomatosis viral oncogene lung carcinoma derived [Source:MGI Symbol;Acc:MGI:96799]	0.44228463940675	-1.17695	0.028240839892634	0.33009317815957	yes	down	1.8	1.92	2.34	1.17	6.17	6.26	2.02	4.5333333333333
ENSMUSG00000028655	Mfsd2a	MFSD2 lysolipid transporter A, lysophospholipid [Source:MGI Symbol;Acc:MGI:1923824]	2.0197286364396	1.0141614706198	0.01691323158404	0.27428365693855	yes	up	26.81	24	23.78	14.35	5.3	14.96	24.863333333333	11.536666666667
ENSMUSG00000028664	Ephb2	Eph receptor B2 [Source:MGI Symbol;Acc:MGI:99611]	0.31323540911831	-1.67468	0.011355068590826	0.23380872140178	yes	down	0.64	1.1	0.68	0.36	2.72	2.92	0.80666666666667	2
ENSMUSG00000028669	Pithd1	PITH (C-terminal proteasome-interacting domain of thioredoxin-like) domain containing 1 [Source:MGI Symbol;Acc:MGI:1913443]	1.7711478681451	0.82468466366197	0.024813838011815	0.31466156839747	yes	up	68.09	58.17	73.62	41.42	18.72	51.2	66.626666666667	37.113333333333
ENSMUSG00000028671	Gale	galactose-4-epimerase, UDP [Source:MGI Symbol;Acc:MGI:1921496]	2.1828719896926	1.12623	0.029692849230351	0.33772785592395	yes	up	115.88	85.08	131.3	77.58	13.02	71.39	110.75333333333	53.996666666667
ENSMUSG00000028687	Mutyh	mutY DNA glycosylase [Source:MGI Symbol;Acc:MGI:1917853]	2.5113384121435	1.3284564502042	0.00026075125013002	0.051715664609121	yes	up	5.19	6.66	4.87	1.92	1.49	4	5.5733333333333	2.47
ENSMUSG00000028696	Ipp	IAP promoted placental gene [Source:MGI Symbol;Acc:MGI:96581]	2.5162958199839	1.3313015378517	0.00016280600928913	0.040131681289771	yes	up	22.9	19.62	28.32	10.93	5.25	12	23.613333333333	9.3933333333333
ENSMUSG00000028709	Mob3c	MOB kinase activator 3C [Source:MGI Symbol;Acc:MGI:2140623]	1.5096659876862	0.59422938980709	0.02075291741473	0.29691863345779	yes	up	11.61	8.97	9.78	7.5	4.44	7.58	10.12	6.5066666666667
ENSMUSG00000028747	Htr6	5-hydroxytryptamine (serotonin) receptor 6 [Source:MGI Symbol;Acc:MGI:1196627]	0.36638045476105	-1.44859	0.015122498096789	0.25964050214934	yes	down	0.87	0.77	0.74	2.2	4.07	1.04	0.79333333333333	2.4366666666667
ENSMUSG00000028763	Hspg2	perlecan (heparan sulfate proteoglycan 2) [Source:MGI Symbol;Acc:MGI:96257]	1.6653179170349	0.73579762086831	0.045931089853987	0.38454194829235	yes	up	119.04	106.84	137.12	101.6	45.91	93.7	121	80.403333333333
ENSMUSG00000028773	Fabp3	fatty acid binding protein 3, muscle and heart [Source:MGI Symbol;Acc:MGI:95476]	2.3662184108631	1.2425832460049	0.03263135129572	0.34744998312762	yes	up	178.1	141.96	200.56	131.48	15.68	72.03	173.54	73.063333333333
ENSMUSG00000028786	Tmem54	transmembrane protein 54 [Source:MGI Symbol;Acc:MGI:1913510]	2.3639154277652	1.2411784220948	0.043434149421578	0.37821224920523	yes	up	9.07	11.13	8.63	5.46	0.85	5.85	9.61	4.0533333333333
ENSMUSG00000028807	Zbtb8a	zinc finger and BTB domain containing 8a [Source:MGI Symbol;Acc:MGI:1920930]	0.64347058384294	-0.636054	0.013315680075404	0.24867699670309	yes	down	6.28	5.29	6.53	9.67	10.87	7.46	6.0333333333333	9.3333333333333
ENSMUSG00000028832	Stmn1	stathmin 1 [Source:MGI Symbol;Acc:MGI:96739]	0.57065833881461	-0.809301	0.030856768535221	0.34137857880045	yes	down	76.33	88.03	46.82	64.61	116.49	180.15	70.393333333333	120.41666666667
ENSMUSG00000028850	Gpatch3	G patch domain containing 3 [Source:MGI Symbol;Acc:MGI:2442492]	1.5308432733909	0.61432658834013	0.018216793295788	0.28040211268405	yes	up	6.7	5.29	5.13	3.4	3.07	4.28	5.7066666666667	3.5833333333333
ENSMUSG00000028894	Inpp5b	inositol polyphosphate-5-phosphatase B [Source:MGI Symbol;Acc:MGI:103257]	1.5018921419274	0.58678120972717	0.00082756786273826	0.079616412352616	yes	up	17.82	19.8	19.16	14.63	10.83	13.14	18.926666666667	12.866666666667
ENSMUSG00000028943	Espn	espin [Source:MGI Symbol;Acc:MGI:1861630]	3.5108442832624	1.8118180096772	0.02928374268255	0.33675627252017	yes	up	7.18	3.9	0.4	0.47	0.81	1.26	3.8266666666667	0.84666666666667
ENSMUSG00000029005	Draxin	dorsal inhibitory axon guidance protein [Source:MGI Symbol;Acc:MGI:1917683]	0.2013829296972	-2.31199	2.2098033001612E-5	0.010305447552508	yes	down	0.17	0.33	0.27	0.55	1.81	1.47	0.25666666666667	1.2766666666667
ENSMUSG00000029032	Arhgef16	Rho guanine nucleotide exchange factor (GEF) 16 [Source:MGI Symbol;Acc:MGI:2446219]	2.3772745867597	1.2493085511883	0.028078567066326	0.32914780298711	yes	up	13.27	10.62	4.94	6.01	1.06	6.22	9.61	4.43
ENSMUSG00000029036	Atad3a	ATPase family, AAA domain containing 3A [Source:MGI Symbol;Acc:MGI:1919214]	1.5481805788084	0.63057375633844	0.028567254558073	0.33252092585469	yes	up	30.45	28.7	21.33	16.16	11.98	23.93	26.826666666667	17.356666666667
ENSMUSG00000029047	Pex10	peroxisomal biogenesis factor 10 [Source:MGI Symbol;Acc:MGI:2684988]	1.6748190476211	0.74400523097218	0.014314891645911	0.25499159676083	yes	up	16.11	13.32	12.43	6.65	4.77	9.97	13.953333333333	7.13
ENSMUSG00000029055	Plch2	phospholipase C, eta 2 [Source:MGI Symbol;Acc:MGI:2443078]	4.6041731983764	2.2029421053509	0.0013805645525504	0.098879123898253	yes	up	5.87	4.71	11.15	1.28	0.32	2.8	7.2433333333333	1.4666666666667
ENSMUSG00000029070	Mxra8	matrix-remodelling associated 8 [Source:MGI Symbol;Acc:MGI:1922011]	0.58458963719773	-0.774504	0.013557527566932	0.2491322025212	yes	down	35.65	27.25	31.7	75.26	48.04	33.22	31.533333333333	52.173333333333
ENSMUSG00000029096	Htra3	HtrA serine peptidase 3 [Source:MGI Symbol;Acc:MGI:1925808]	0.66069867764633	-0.597936	0.013466573149573	0.24885127823274	yes	down	1457.59	1228.47	1403.04	2227.35	2435.89	1481.28	1363.0333333333	2048.1733333333
ENSMUSG00000029098	Acox3	acyl-Coenzyme A oxidase 3, pristanoyl [Source:MGI Symbol;Acc:MGI:1933156]	0.5814984695149	-0.782153	0.0081883811709916	0.20418329482228	yes	down	55.4	54.22	55.04	89.8	115.64	66.95	54.886666666667	90.796666666667
ENSMUSG00000029121	Crmp1	collapsin response mediator protein 1 [Source:MGI Symbol;Acc:MGI:107793]	0.13295469960298	-2.91099	0.023705840982633	0.31106029365424	yes	down	0.56	1.5	0.22	0.29	8.61	7.9	0.76	5.6
ENSMUSG00000029134	Plb1	phospholipase B1 [Source:MGI Symbol;Acc:MGI:1922406]	0.46015942889633	-1.11979	0.0085615080293543	0.20807992464317	yes	down	2.05	1.83	2	9.43	4.39	2.83	1.96	5.55
ENSMUSG00000029145	Eif2b4	eukaryotic translation initiation factor 2B, subunit 4 delta [Source:MGI Symbol;Acc:MGI:95300]	1.5191983303699	0.60331022504947	0.029921349134332	0.33810928573209	yes	up	52.58	43.68	33.65	27.41	19.68	30.52	43.303333333333	25.87
ENSMUSG00000029161	Cgref1	cell growth regulator with EF hand domain 1 [Source:MGI Symbol;Acc:MGI:1915817]	1.63613	0.71028833161335	0.026232908019817	0.3212391631878	yes	up	6.22	5.83	3.87	2.63	3.75	3.69	5.3066666666667	3.3566666666667
ENSMUSG00000029168	Dpysl5	dihydropyrimidinase-like 5 [Source:MGI Symbol;Acc:MGI:1929772]	0.18641073431641	-2.42344	0.0051324315941805	0.17712021431517	yes	down	0.35	0.85	0.28	0.27	3.6	4.02	0.49333333333333	2.63
ENSMUSG00000029189	Sel1l3	sel-1 suppressor of lin-12-like 3 (C. elegans) [Source:MGI Symbol;Acc:MGI:1916941]	1.9768002284794	0.98316708252662	0.048643691952942	0.39078768407709	yes	up	5.91	4.07	1.31	2.11	2.07	1.17	3.7633333333333	1.7833333333333
ENSMUSG00000029223	Uchl1	ubiquitin carboxy-terminal hydrolase L1 [Source:MGI Symbol;Acc:MGI:103149]	0.31248494857396	-1.67814	0.0059883711856544	0.18484677067704	yes	down	2.33	9.6	1.36	9.8	9.64	13.85	4.43	11.096666666667
ENSMUSG00000029260	Ugt2b34	UDP glucuronosyltransferase 2 family, polypeptide B34 [Source:MGI Symbol;Acc:MGI:2140962]	10.5689	3.4017593094434	0.0019178594395339	0.11802940818342	yes	up	1.73	1.27	0.05	0.07	0.05	0.16	1.0166666666667	0.093333333333333
ENSMUSG00000029338	Antxr2	anthrax toxin receptor 2 [Source:MGI Symbol;Acc:MGI:1919164]	0.65938603401581	-0.600805	0.0039176113314496	0.15896803505274	yes	down	14.46	13.95	11.47	18.12	24.89	16.74	13.293333333333	19.916666666667
ENSMUSG00000029376	Mthfd2l	methylenetetrahydrofolate dehydrogenase (NADP+ dependent) 2-like [Source:MGI Symbol;Acc:MGI:1915871]	0.46349466672008	-1.10938	0.032721090688328	0.34762769683457	yes	down	1.43	3.32	2.7	1.77	4.53	5.18	2.4833333333333	3.8266666666667
ENSMUSG00000029438	Bcl7a	B cell CLL/lymphoma 7A [Source:MGI Symbol;Acc:MGI:1924295]	0.49272018857909	-1.02116	0.019194644396014	0.28504219289513	yes	down	2.25	2.62	1.38	1.86	4.98	5.68	2.0833333333333	4.1733333333333
ENSMUSG00000029446	Psph	phosphoserine phosphatase [Source:MGI Symbol;Acc:MGI:97788]	2.3585184582452	1.2378808917365	0.00021249963706164	0.046413686550616	yes	up	35.97	25.04	19.92	11.74	6.07	12.3	26.976666666667	10.036666666667
ENSMUSG00000029470	P2rx4	purinergic receptor P2X, ligand-gated ion channel 4 [Source:MGI Symbol;Acc:MGI:1338859]	0.64973527090391	-0.622076	0.024455979580245	0.31355935496233	yes	down	72.69	78.59	70.65	147	126.95	76.74	73.976666666667	116.89666666667
ENSMUSG00000029510	Gpc2	glypican 2 (cerebroglycan) [Source:MGI Symbol;Acc:MGI:1919201]	0.51592829666241	-0.954758	0.024563659385016	0.3138400212149	yes	down	2.44	2.4	1.85	2.2	5.69	4.75	2.23	4.2133333333333
ENSMUSG00000029563	Foxp2	forkhead box P2 [Source:MGI Symbol;Acc:MGI:2148705]	0.046530342607499	-4.42568	0.0013229720644971	0.097555055439732	yes	down	0.02	0.05	0	0.02	0.5	0.65	0.023333333333333	0.39
ENSMUSG00000029581	Fscn1	fascin actin-bundling protein 1 [Source:MGI Symbol;Acc:MGI:1352745]	1.8035867850319	0.85086884443005	0.031318672442752	0.3427743634005	yes	up	224.05	177.31	225.54	111.62	53.81	182.79	208.96666666667	116.07333333333
ENSMUSG00000029591	Ung	uracil DNA glycosylase [Source:MGI Symbol;Acc:MGI:109352]	2.4092411269688	1.2685787917803	0.0015877778125135	0.1061903339338	yes	up	10.74	9.97	6.59	2.98	2.11	6.48	9.1	3.8566666666667
ENSMUSG00000029595	Lhx5	LIM homeobox protein 5 [Source:MGI Symbol;Acc:MGI:107792]	0.026126891051313	-5.25832	0.010093378195066	0.22271258408679	yes	down	0	0.02	0	0	0.8	0.24	0.0066666666666667	0.34666666666667
ENSMUSG00000029641	Rasl11a	RAS-like, family 11, member A [Source:MGI Symbol;Acc:MGI:1916145]	0.49836820497333	-1.00472	0.032679668014352	0.34744998312762	yes	down	13.82	16.25	6.99	16.25	41.35	14.38	12.353333333333	23.993333333333
ENSMUSG00000029664	Tfpi2	tissue factor pathway inhibitor 2 [Source:MGI Symbol;Acc:MGI:108543]	0.25410896515542	-1.97648	1.6266414015325E-6	0.0014772472307075	yes	down	114.94	99.54	60.3	278.45	589.97	191.01	91.593333333333	353.14333333333
ENSMUSG00000029695	Aass	aminoadipate-semialdehyde synthase [Source:MGI Symbol;Acc:MGI:1353573]	11.266166806543	3.49392	0.040922308314943	0.37252745996254	yes	up	9.77	4.89	0.06	0.04	0.19	0.98	4.9066666666667	0.40333333333333
ENSMUSG00000029778	Adcyap1r1	adenylate cyclase activating polypeptide 1 receptor 1 [Source:MGI Symbol;Acc:MGI:108449]	0.11731332324735	-3.09156	0.0002728796879607	0.052651225909813	yes	down	0.09	0.05	0.02	0.15	0.59	0.52	0.053333333333333	0.42
ENSMUSG00000029810	Tmem176b	transmembrane protein 176B [Source:MGI Symbol;Acc:MGI:1916348]	0.63260441405513	-0.660624	0.013222743751917	0.24826816478708	yes	down	163.29	196.67	162.98	353.89	280.16	190.3	174.31333333333	274.78333333333
ENSMUSG00000029859	Epha1	Eph receptor A1 [Source:MGI Symbol;Acc:MGI:107381]	1.6156795964053	0.69214112723099	0.0079827190084272	0.20232152985557	yes	up	6.91	5.93	4.73	4.48	3.1	4.06	5.8566666666667	3.88
ENSMUSG00000029878	Dbpht2	DNA binding protein with his-thr domain [Source:MGI Symbol;Acc:MGI:2679513]	3.8640041985952	1.9500966617951	0.0069966023238197	0.1944255678348	yes	up	0.61	0.87	0.81	0.36	0.05	0.27	0.76333333333333	0.22666666666667
ENSMUSG00000030008	Pradc1	protease-associated domain containing 1 [Source:MGI Symbol;Acc:MGI:1920577]	1.82444	0.86744990560934	0.0070522667790105	0.1944255678348	yes	up	30.84	26.47	33.19	14.34	11.81	20.97	30.166666666667	15.706666666667
ENSMUSG00000030084	Plxna1	plexin A1 [Source:MGI Symbol;Acc:MGI:107685]	1.7905245999828	0.84038233995385	0.020938657517222	0.2978536978233	yes	up	16.19	15.47	13.22	8.55	5.61	13.68	14.96	9.28
ENSMUSG00000030093	Wnt7a	wingless-type MMTV integration site family, member 7A [Source:MGI Symbol;Acc:MGI:98961]	0.27648365451575	-1.85473	0.025831249282448	0.31928238278556	yes	down	0.17	0.24	0.24	0.13	0.87	1.36	0.21666666666667	0.78666666666667
ENSMUSG00000030116	Mfap5	microfibrillar associated protein 5 [Source:MGI Symbol;Acc:MGI:1354387]	0.64819328811206	-0.625504	0.021078902684286	0.29886316007999	yes	down	443.91	487.9	475.59	601.97	1003.76	542.44	469.13333333333	716.05666666667
ENSMUSG00000030137	Tuba8	tubulin, alpha 8 [Source:MGI Symbol;Acc:MGI:1858225]	0.57740104800511	-0.792354	0.049742697226337	0.39317922154853	yes	down	2.55	2.23	2.59	3.55	6.47	2.68	2.4566666666667	4.2333333333333
ENSMUSG00000030220	Arhgdib	Rho, GDP dissociation inhibitor (GDI) beta [Source:MGI Symbol;Acc:MGI:101940]	2.0576358356398	1.0409876738718	0.013484264559172	0.24885127823274	yes	up	392.65	375.97	495.68	246.52	86.51	290.61	421.43333333333	207.88
ENSMUSG00000030268	Bcat1	branched chain aminotransferase 1, cytosolic [Source:MGI Symbol;Acc:MGI:104861]	1.9784599763566	0.98437788032405	0.0029753539672297	0.1401675903171	yes	up	80.46	65.22	92.6	40.5	27.92	57.75	79.426666666667	42.056666666667
ENSMUSG00000030278	Cidec	cell death-inducing DFFA-like effector c [Source:MGI Symbol;Acc:MGI:95585]	12.499438458603	3.6437913776798	0.0070210720075294	0.1944255678348	yes	up	4.7	2.68	0.13	0	0.09	0.51	2.5033333333333	0.2
ENSMUSG00000030283	St8sia1	ST8 alpha-N-acetyl-neuraminide alpha-2,8-sialyltransferase 1 [Source:MGI Symbol;Acc:MGI:106011]	0.099336613513864	-3.33153	0.011556801655272	0.23460307360202	yes	down	0.03	0.13	0	0.01	0.42	0.51	0.053333333333333	0.31333333333333
ENSMUSG00000030292	Smco2	single-pass membrane protein with coiled-coil domains 2 [Source:MGI Symbol;Acc:MGI:1916621]	27.292385588262	4.7704265989144	0.0021304585697563	0.1217253729177	yes	up	1.53	2.37	2.96	0	0	0.07	2.2866666666667	0.023333333333333
ENSMUSG00000030324	Rho	rhodopsin [Source:MGI Symbol;Acc:MGI:97914]	0.46752093228176	-1.0969	0.000668014366408	0.073686450318141	yes	down	5.62	3.49	3.19	7.22	11.78	6.48	4.1	8.4933333333333
ENSMUSG00000030350	Prmt8	protein arginine N-methyltransferase 8 [Source:MGI Symbol;Acc:MGI:3043083]	0.062236313465534	-4.0061	0.028595426060395	0.33252092585469	yes	down	0	0.1	0	0	0.82	0.7	0.033333333333333	0.50666666666667
ENSMUSG00000030382	Slc27a5	solute carrier family 27 (fatty acid transporter), member 5 [Source:MGI Symbol;Acc:MGI:1347100]	16.290366617744	4.0259471672376	0.022882696631662	1	yes	up	0.31	0.27	0.09	0	0	0.05	0.22333333333333	0.016666666666667
ENSMUSG00000030393	Zik1	zinc finger protein interacting with K protein 1 [Source:MGI Symbol;Acc:MGI:108070]	0.4274996671973	-1.226	0.020856345164032	0.29719572584425	yes	down	0.73	1.03	0.84	0.68	2.46	2.91	0.86666666666667	2.0166666666667
ENSMUSG00000030401	Rtn2	reticulon 2 (Z-band associated protein) [Source:MGI Symbol;Acc:MGI:107612]	0.59985686879472	-0.73731	0.037490914317067	0.36213096866556	yes	down	1.81	2.29	1.76	3.67	2.96	3.64	1.9533333333333	3.4233333333333
ENSMUSG00000030468	Siglecg	sialic acid binding Ig-like lectin G [Source:MGI Symbol;Acc:MGI:2443630]	0.43041051355164	-1.21621	0.011045499034798	0.23104403848725	yes	down	1.79	2.25	1.66	7.26	5.76	3.2	1.9	5.4066666666667
ENSMUSG00000030470	Csrp3	cysteine and glycine-rich protein 3 [Source:MGI Symbol;Acc:MGI:1330824]	0.34766090819545	-1.52425	0.037446123112604	0.36213096866556	yes	down	0.92	1.16	1.88	1.15	6.59	3.86	1.32	3.8666666666667
ENSMUSG00000030491	Tdrd12	tudor domain containing 12 [Source:MGI Symbol;Acc:MGI:1919231]	25.219628133775	4.6564750980113	0.021917385701984	1	yes	up	0.33	0.23	0.11	0	0	0	0.22333333333333	0
ENSMUSG00000030494	Rhpn2	rhophilin, Rho GTPase binding protein 2 [Source:MGI Symbol;Acc:MGI:1289234]	3.06582	1.6162731068946	0.0054175190279465	0.17890095316366	yes	up	7.36	4.96	2.48	2.27	0.45	1.99	4.9333333333333	1.57
ENSMUSG00000030499	Kctd15	potassium channel tetramerisation domain containing 15 [Source:MGI Symbol;Acc:MGI:2385276]	0.55198718342044	-0.857293	0.016587054691696	0.27154613729148	yes	down	4.89	5.62	2.8	9.94	5.02	9.4	4.4366666666667	8.12
ENSMUSG00000030519	Apba2	amyloid beta (A4) precursor protein-binding, family A, member 2 [Source:MGI Symbol;Acc:MGI:1261791]	0.094313867621369	-3.40639	0.0024473977207018	0.12857911240015	yes	down	0.11	0.2	0.33	0.02	2.85	1.71	0.21333333333333	1.5266666666667
ENSMUSG00000030541	Idh2	isocitrate dehydrogenase 2 (NADP+), mitochondrial [Source:MGI Symbol;Acc:MGI:96414]	1.8309442606657	0.87258787191887	0.0048703905474024	0.17309092600272	yes	up	144.83	128.69	157.55	72.66	50.25	112.67	143.69	78.526666666667
ENSMUSG00000030560	Ctsc	cathepsin C [Source:MGI Symbol;Acc:MGI:109553]	1.6525	0.72464618760728	0.00079143741825826	0.078484210643944	yes	up	44.49	38.35	26.17	21.06	22.1	21.55	36.336666666667	21.57
ENSMUSG00000030562	Nox4	NADPH oxidase 4 [Source:MGI Symbol;Acc:MGI:1354184]	0.5645056793561	-0.82494	0.006796101215894	0.1944255678348	yes	down	32.52	36.59	37.03	78.67	69.2	36.61	35.38	61.493333333333
ENSMUSG00000030638	Sh3gl3	SH3-domain GRB2-like 3 [Source:MGI Symbol;Acc:MGI:700011]	0.47498754480346	-1.07404	0.00031994062650748	0.053607259328486	yes	down	4.24	4.83	4.22	12.33	8.42	7.45	4.43	9.4
ENSMUSG00000030674	Qprt	quinolinate phosphoribosyltransferase [Source:MGI Symbol;Acc:MGI:1914625]	5.2823899771068	2.4011908136727	0.0032549056285696	0.14741048981882	yes	up	10.55	6.95	0.93	0.51	0.53	2.36	6.1433333333333	1.1333333333333
ENSMUSG00000030688	Stard10	START domain containing 10 [Source:MGI Symbol;Acc:MGI:1860093]	2.3532716247407	1.2346678522451	0.00098681356827078	0.087770454229445	yes	up	93.05	77.97	91.95	39.72	17.78	53.97	87.656666666667	37.156666666667
ENSMUSG00000030739	Myh14	myosin, heavy polypeptide 14 [Source:MGI Symbol;Acc:MGI:1919210]	1.9879633171753	0.99129113586523	0.00094043463893596	0.085406314183368	yes	up	3.64	3.33	1.63	2.32	1.55	1.49	2.8666666666667	1.7866666666667
ENSMUSG00000030747	Dgat2	diacylglycerol O-acyltransferase 2 [Source:MGI Symbol;Acc:MGI:1915050]	2.4033400827041	1.2650408103136	0.01765679530128	0.27976113285241	yes	up	28.48	18.78	12.24	12.18	2.36	10.7	19.833333333333	8.4133333333333
ENSMUSG00000030757	Zkscan2	zinc finger with KRAB and SCAN domains 2 [Source:MGI Symbol;Acc:MGI:2444060]	0.32438582808497	-1.62422	0.026330922402307	0.32154286344784	yes	down	0.03	0.08	0.46	0.31	0.53	0.18	0.19	0.34
ENSMUSG00000030761	Myo7a	myosin VIIA [Source:MGI Symbol;Acc:MGI:104510]	2.3115794328055	1.2088789387562	0.0058264679452953	0.1819016430064	yes	up	4.66	3.66	1.68	2.08	1.68	1.47	3.3333333333333	1.7433333333333
ENSMUSG00000030763	Lcmt1	leucine carboxyl methyltransferase 1 [Source:MGI Symbol;Acc:MGI:1353593]	1.6423071659912	0.7157239842461	0.023110943011349	0.30817567361733	yes	up	35.46	36.03	37.76	19.76	13.8	32.08	36.416666666667	21.88
ENSMUSG00000030772	Dkk3	dickkopf WNT signaling pathway inhibitor 3 [Source:MGI Symbol;Acc:MGI:1354952]	0.6324694996092	-0.660932	0.0060529345195455	0.18591255345979	yes	down	14.91	13.92	15.11	24.85	27.23	16.93	14.646666666667	23.003333333333
ENSMUSG00000030782	Tgfb1i1	transforming growth factor beta 1 induced transcript 1 [Source:MGI Symbol;Acc:MGI:102784]	0.63499109464804	-0.655192	0.042881108484814	0.3780453770628	yes	down	9.02	7.22	6.5	16.89	7.28	10.68	7.58	11.616666666667
ENSMUSG00000030792	Dkkl1	dickkopf-like 1 [Source:MGI Symbol;Acc:MGI:1354963]	2.8501582277454	1.51104	0.047323014593695	0.38754548109519	yes	up	20.71	23.03	22.07	13.85	0.47	7.89	21.936666666667	7.4033333333333
ENSMUSG00000030811	Fbxl19	F-box and leucine-rich repeat protein 19 [Source:MGI Symbol;Acc:MGI:3039600]	1.7386992430392	0.79800839952127	0.0080206279811328	0.20269123584418	yes	up	78.22	62.34	58.5	40.27	20.49	49.89	66.353333333333	36.883333333333
ENSMUSG00000030834	Abcc6	ATP-binding cassette, sub-family C (CFTR/MRP), member 6 [Source:MGI Symbol;Acc:MGI:1351634]	4.4208160453301	2.1443127035271	0.03571896116825	0.36111641289721	yes	up	0.18	0.92	0.37	0.36	0.07	0.01	0.49	0.14666666666667
ENSMUSG00000030872	Gga2	golgi associated, gamma adaptin ear containing, ARF binding protein 2 [Source:MGI Symbol;Acc:MGI:1921355]	1.59582	0.67429659697662	0.02811074034104	0.32914780298711	yes	up	76.28	58.06	48.92	45.27	25.24	49.24	61.086666666667	39.916666666667
ENSMUSG00000030873	Scnn1b	sodium channel, nonvoltage-gated 1 beta [Source:MGI Symbol;Acc:MGI:104696]	0.50208270542436	-0.994003	0.0041494196973891	0.16392967404567	yes	down	28.47	25.07	29.34	70.74	64.4	28.77	27.626666666667	54.636666666667
ENSMUSG00000031012	Cask	calcium/calmodulin-dependent serine protein kinase (MAGUK family) [Source:MGI Symbol;Acc:MGI:1309489]	0.65525875504711	-0.609863	0.019379587729618	0.28629690605699	yes	down	3.24	4.67	4.55	3.86	7.89	7.16	4.1533333333333	6.3033333333333
ENSMUSG00000031015	Swap70	SWA-70 protein [Source:MGI Symbol;Acc:MGI:1298390]	0.58579249625298	-0.771538	0.017888430117764	0.27976113285241	yes	down	42.05	31.32	35.66	51.3	92.83	41.1	36.343333333333	61.743333333333
ENSMUSG00000031028	Tub	tubby bipartite transcription factor [Source:MGI Symbol;Acc:MGI:2651573]	0.23965218469571	-2.06099	0.036801356844145	0.36155669384031	yes	down	0.09	0.13	0.16	0.03	0.54	0.58	0.12666666666667	0.38333333333333
ENSMUSG00000031131	Vgll1	vestigial like family member 1 [Source:MGI Symbol;Acc:MGI:2655768]	2.7404767880459	1.4544269150504	0.041636290073579	0.37487895631788	yes	up	6.65	5.74	3.77	3.02	0.2	2.56	5.3866666666667	1.9266666666667
ENSMUSG00000031144	Syp	synaptophysin [Source:MGI Symbol;Acc:MGI:98467]	0.42033020971849	-1.2504	0.038905313920866	0.36588456806524	yes	down	0.54	0.42	1.07	5.74	0.92	0.58	0.67666666666667	2.4133333333333
ENSMUSG00000031150	Ccdc120	coiled-coil domain containing 120 [Source:MGI Symbol;Acc:MGI:1859619]	1.6754075105917	0.74451204602094	0.030633962103943	0.34058570625228	yes	up	5.15	6.3	9.87	3.82	2.35	5.13	7.1066666666667	3.7666666666667
ENSMUSG00000031161	Hdac6	histone deacetylase 6 [Source:MGI Symbol;Acc:MGI:1333752]	1.9344522847328	0.95192514365404	0.0095630781958709	0.21769249903661	yes	up	45.08	51.79	49.77	29.22	12.5	35.3	48.88	25.673333333333
ENSMUSG00000031202	Rab39b	RAB39B, member RAS oncogene family [Source:MGI Symbol;Acc:MGI:1915040]	0.35297620800838	-1.50236	0.049188414703399	0.39143793849872	yes	down	0.2	0.19	0.2	0.14	0.71	0.81	0.19666666666667	0.55333333333333
ENSMUSG00000031227	Magee1	MAGE family member E1 [Source:MGI Symbol;Acc:MGI:2148149]	0.64039422758202	-0.642968	0.0062649314366388	0.18832995111359	yes	down	5.5	5.89	4.86	10.09	8.37	6.62	5.4166666666667	8.36
ENSMUSG00000031246	Sh3bgrl	SH3-binding domain glutamic acid-rich protein like [Source:MGI Symbol;Acc:MGI:1930849]	0.66571824321121	-0.587016	0.00087599009063672	0.081703832507765	yes	down	32.43	41.83	35.27	56.16	57.48	49.58	36.51	54.406666666667
ENSMUSG00000031284	Pak3	p21 (RAC1) activated kinase 3 [Source:MGI Symbol;Acc:MGI:1339656]	0.22628482717665	-2.14379	0.029294185166779	0.33675627252017	yes	down	0.02	0.03	0.04	0.03	0.18	0.62	0.03	0.27666666666667
ENSMUSG00000031285	Dcx	doublecortin [Source:MGI Symbol;Acc:MGI:1277171]	0.0028480810245782	-8.45579	0.005010432795265	0.17563647297712	yes	down	0	0.01	0	0	1.73	1.04	0.0033333333333333	0.92333333333333
ENSMUSG00000031342	Gpm6b	glycoprotein m6b [Source:MGI Symbol;Acc:MGI:107672]	0.47685896859759	-1.06837	0.005781109562304	0.1819016430064	yes	down	1.71	1.13	0.73	1.82	3.73	2.45	1.19	2.6666666666667
ENSMUSG00000031351	Zfp185	zinc finger protein 185 [Source:MGI Symbol;Acc:MGI:108095]	1.7318709989626	0.79233147273894	0.015410961702192	0.2618425822913	yes	up	2.58	2.44	1.64	1.32	0.95	1.51	2.22	1.26
ENSMUSG00000031371	Haus7	HAUS augmin-like complex, subunit 7 [Source:MGI Symbol;Acc:MGI:1920988]	1.6260246841337	0.70134915864728	0.021166455937965	0.29956164369596	yes	up	19.42	23.49	19.91	11.03	8.97	18.76	20.94	12.92
ENSMUSG00000031434	Morc4	microrchidia 4 [Source:MGI Symbol;Acc:MGI:1922996]	2.83035	1.5009824602936	0.0056622461142423	0.1819016430064	yes	up	52.51	42.87	29.24	18.96	3.48	21.62	41.54	14.686666666667
ENSMUSG00000031443	F7	coagulation factor VII [Source:MGI Symbol;Acc:MGI:109325]	0.58821278393608	-0.76559	0.027831849615487	0.32854959346811	yes	down	17.32	19.31	21.53	49.96	26.35	21.96	19.386666666667	32.756666666667
ENSMUSG00000031444	F10	coagulation factor X [Source:MGI Symbol;Acc:MGI:103107]	3.7964963593602	1.92467	0.0032732369202916	0.14746658762306	yes	up	6.99	4.75	0.81	1.04	0.91	1.08	4.1833333333333	1.01
ENSMUSG00000031445	Proz	protein Z, vitamin K-dependent plasma glycoprotein [Source:MGI Symbol;Acc:MGI:1860488]	5.1150176331124	2.3547392134134	0.029733135718844	0.33772785592395	yes	up	2.24	1.95	0.05	0.14	0.17	0.45	1.4133333333333	0.25333333333333
ENSMUSG00000031482	Slc25a15	solute carrier family 25 (mitochondrial carrier ornithine transporter), member 15 [Source:MGI Symbol;Acc:MGI:1342274]	1.9825876703249	0.98738466353145	0.02912156756389	0.33566643174009	yes	up	10.13	6.8	2.9	3.07	2.19	4.53	6.61	3.2633333333333
ENSMUSG00000031517	Gpm6a	glycoprotein m6a [Source:MGI Symbol;Acc:MGI:107671]	0.21646619832849	-2.20779	0.0067898590267472	0.1944255678348	yes	down	0.13	0.24	0.02	0.54	0.81	0.39	0.13	0.58
ENSMUSG00000031530	Dusp4	dual specificity phosphatase 4 [Source:MGI Symbol;Acc:MGI:2442191]	0.60304261009689	-0.729668	0.037242281754748	0.36198899288473	yes	down	48.69	37.53	32.81	42.28	102.48	50.36	39.676666666667	65.04
ENSMUSG00000031608	Galnt7	polypeptide N-acetylgalactosaminyltransferase 7 [Source:MGI Symbol;Acc:MGI:1349449]	1.7512454333635	0.80838128861613	0.0020835010512658	0.12150451973548	yes	up	20.27	19.46	25.88	12.19	9.68	15.57	21.87	12.48
ENSMUSG00000031609	Sap30	sin3 associated polypeptide [Source:MGI Symbol;Acc:MGI:1929129]	0.48154144890772	-1.05427	0.0020357304219349	0.12119349044752	yes	down	22.01	16.51	28.6	34.93	64.68	40.49	22.373333333333	46.7
ENSMUSG00000031613	Hpgd	hydroxyprostaglandin dehydrogenase 15 (NAD) [Source:MGI Symbol;Acc:MGI:108085]	0.51803687375244	-0.948873	0.014808740573942	0.25706722193498	yes	down	44.72	46.28	37.29	106.08	102.32	35.74	42.763333333333	81.38
ENSMUSG00000031616	Ednra	endothelin receptor type A [Source:MGI Symbol;Acc:MGI:105923]	0.49857949310368	-1.0041	0.031777764732393	0.34403372680185	yes	down	6.93	8.19	4.74	23.75	6.97	8.27	6.62	12.996666666667
ENSMUSG00000031618	Nr3c2	nuclear receptor subfamily 3, group C, member 2 [Source:MGI Symbol;Acc:MGI:99459]	3.6626709573258	1.8728960997479	0.002749331923037	0.13559803739351	yes	up	0.49	0.31	0.22	0.11	0.1	0.07	0.34	0.093333333333333
ENSMUSG00000031626	Sorbs2	sorbin and SH3 domain containing 2 [Source:MGI Symbol;Acc:MGI:1924574]	0.65887533160664	-0.601923	0.014616031407265	0.25511041827515	yes	down	77.66	81.9	69.47	93.9	148.29	87.84	76.343333333333	110.01
ENSMUSG00000031629	Cenpu	centromere protein U [Source:MGI Symbol;Acc:MGI:1919126]	1.8001901953329	0.8481493395371	0.015934232278895	0.26745639880578	yes	up	11.91	6.22	5.12	4.21	4.35	6.81	7.75	5.1233333333333
ENSMUSG00000031636	Pdlim3	PDZ and LIM domain 3 [Source:MGI Symbol;Acc:MGI:1859274]	0.48217545715699	-1.05237	0.005318734438142	0.17858509007117	yes	down	1.15	1.81	1.33	2.71	3.22	2.95	1.43	2.96
ENSMUSG00000031657	Heatr3	HEAT repeat containing 3 [Source:MGI Symbol;Acc:MGI:2444491]	1.5033529229445	0.58818373208369	0.010486967609507	0.22732741972618	yes	up	24.25	23.18	16.76	14.96	12.26	17.59	21.396666666667	14.936666666667
ENSMUSG00000031714	Gab1	growth factor receptor bound protein 2-associated protein 1 [Source:MGI Symbol;Acc:MGI:108088]	2.4955971701513	1.3193850786205	0.010910067426862	0.23013840275123	yes	up	26.43	36.38	25.45	17.6	2.79	15.32	29.42	11.903333333333
ENSMUSG00000031722	Hp	haptoglobin [Source:MGI Symbol;Acc:MGI:96211]	0.41130959828437	-1.2817	0.029355390769152	0.33719885132663	yes	down	0.94	1.18	1	2.26	3.58	1.16	1.04	2.3333333333333
ENSMUSG00000031732	Phlpp2	PH domain and leucine rich repeat protein phosphatase 2 [Source:MGI Symbol;Acc:MGI:2444928]	1.9214107567067	0.94216596945479	0.013782054473226	0.25058940983721	yes	up	9.04	8.6	11.49	6.89	2.41	6.27	9.71	5.19
ENSMUSG00000031736	Crnde	colorectal neoplasia differentially expressed (non-protein coding) [Source:MGI Symbol;Acc:MGI:1918546]	0.15228861532342	-2.71512	0.023047244723252	0.30786875192021	yes	down	0.03	0.03	0.11	0.15	0.55	0.84	0.056666666666667	0.51333333333333
ENSMUSG00000031737	Irx5	Iroquois homeobox 5 [Source:MGI Symbol;Acc:MGI:1859086]	0.1714257316037	-2.54434	0.046268088210126	0.38605724651692	yes	down	0.06	0.52	0	0.14	1.05	2.06	0.19333333333333	1.0833333333333
ENSMUSG00000031803	B3gnt3	UDP-GlcNAc:betaGal beta-1,3-N-acetylglucosaminyltransferase 3 [Source:MGI Symbol;Acc:MGI:2152535]	1.6056854029685	0.68318925771399	0.01189720530353	0.23744167226671	yes	up	6.25	4.42	4.83	3.77	2.59	3.21	5.1666666666667	3.19
ENSMUSG00000031827	Cotl1	coactosin-like 1 (Dictyostelium) [Source:MGI Symbol;Acc:MGI:1919292]	1.6412669071704	0.71480987281823	0.033194637135452	0.35017859665859	yes	up	157.77	125.93	105.54	59.95	77.33	135.72	129.74666666667	91
ENSMUSG00000031861	Lpar2	lysophosphatidic acid receptor 2 [Source:MGI Symbol;Acc:MGI:1858422]	2.4589581519655	1.2980471824876	0.014798698861816	0.25706722193498	yes	up	6.77	5.58	6.18	3.23	0.66	3.66	6.1766666666667	2.5166666666667
ENSMUSG00000031870	Pgr	progesterone receptor [Source:MGI Symbol;Acc:MGI:97567]	0.63431230459421	-0.656735	0.0094091758881484	0.21769249903661	yes	down	22.27	30.15	24.88	41.28	48.25	29.46	25.766666666667	39.663333333333
ENSMUSG00000031883	Car7	carbonic anhydrase 7 [Source:MGI Symbol;Acc:MGI:103100]	15.531063270572	3.9570846961948	0.016169274291455	0.26848165957382	yes	up	66.98	36	0.48	0.33	0.5	5.43	34.486666666667	2.0866666666667
ENSMUSG00000031937	Vstm5	V-set and transmembrane domain containing 5 [Source:MGI Symbol;Acc:MGI:1916387]	2.6856683622582	1.4252811656496	0.003318299944727	0.14833488483488	yes	up	7.74	8.2	10.72	4.62	1.18	4.13	8.8866666666667	3.31
ENSMUSG00000031953	Tmem170	transmembrane protein 170 [Source:MGI Symbol;Acc:MGI:106426]	1.5618785247048	0.64328225205802	0.014182297613713	0.25458931710647	yes	up	9.25	8.09	10.33	7.31	4.58	5.77	9.2233333333333	5.8866666666667
ENSMUSG00000031972	Acta1	actin alpha 1, skeletal muscle [Source:MGI Symbol;Acc:MGI:87902]	0.22589379910223	-2.14628	0.0012925780427162	0.096551662887744	yes	down	1.18	0.82	0.94	1.06	6.58	5.34	0.98	4.3266666666667
ENSMUSG00000031976	Urb2	URB2 ribosome biogenesis 2 homolog (S. cerevisiae) [Source:MGI Symbol;Acc:MGI:2681124]	1.5942462017119	0.67287444398383	0.0093381129580234	0.21686290590941	yes	up	7.58	7.85	6.01	4.51	3.15	5.66	7.1466666666667	4.44
ENSMUSG00000031990	Jam3	junction adhesion molecule 3 [Source:MGI Symbol;Acc:MGI:1933825]	2.3644290543028	1.2414918537682	0.010776208319823	0.2289269101499	yes	up	60.52	57.97	77.56	14.67	14.67	54.13	65.35	27.823333333333
ENSMUSG00000031995	St14	suppression of tumorigenicity 14 (colon carcinoma) [Source:MGI Symbol;Acc:MGI:1338881]	1.5804364453085	0.66032302076485	0.0022955627549337	0.12534643363226	yes	up	9.48	8.07	7.64	6.41	4.37	5.24	8.3966666666667	5.34
ENSMUSG00000032024	Clmp	CXADR-like membrane protein [Source:MGI Symbol;Acc:MGI:1918816]	0.65934897048988	-0.600886	0.016050497645042	0.26780760760261	yes	down	73.77	72.76	66.59	130.33	109.84	74.29	71.04	104.82
ENSMUSG00000032050	Rdx	radixin [Source:MGI Symbol;Acc:MGI:97887]	1.64427	0.71744708908852	0.0022740462548924	0.12534643363226	yes	up	104.53	106.72	98.84	61.57	45.36	80.57	103.36333333333	62.5
ENSMUSG00000032051	Fdx1	ferredoxin 1 [Source:MGI Symbol;Acc:MGI:103224]	2.21762	1.1490140851714	0.047443530004389	0.38779635728363	yes	up	288.24	336.89	365.62	90.78	39.29	319.98	330.25	150.01666666667
ENSMUSG00000032060	Cryab	crystallin, alpha B [Source:MGI Symbol;Acc:MGI:88516]	0.57329086051923	-0.802661	0.0011149265930784	0.089186847411185	yes	down	418.6	356.85	423.92	774.09	810.72	498.23	399.79	694.34666666667
ENSMUSG00000032076	Cadm1	cell adhesion molecule 1 [Source:MGI Symbol;Acc:MGI:1889272]	0.36603976733028	-1.44993	0.04182398155776	0.37567558655864	yes	down	1.83	2.44	0.81	0.92	4.72	7.18	1.6933333333333	4.2733333333333
ENSMUSG00000032081	Apoc3	apolipoprotein C-III [Source:MGI Symbol;Acc:MGI:88055]	4.8366585128809	2.2740106814338	0.032665038549818	0.34744998312762	yes	up	10.48	10.32	0.88	0.3	1.42	2.41	7.2266666666667	1.3766666666667
ENSMUSG00000032105	Nherf4	NHERF family PDZ scaffold protein 4 [Source:MGI Symbol;Acc:MGI:2429554]	4.3475250174926	2.1201943294315	0.030979901877188	0.34137857880045	yes	up	3.71	2.13	0.37	0.84	0.03	0.5	2.07	0.45666666666667
ENSMUSG00000032109	Nlrx1	NLR family member X1 [Source:MGI Symbol;Acc:MGI:2429611]	1.5249661350372	0.60877720506481	0.013549608004351	0.2491322025212	yes	up	8.73	7.91	7.22	7.1	5.08	5.52	7.9533333333333	5.9
ENSMUSG00000032118	Fez1	fasciculation and elongation protein zeta 1 (zygin I) [Source:MGI Symbol;Acc:MGI:2670976]	0.65498165205668	-0.610474	0.00095827458676325	0.086340149207614	yes	down	36.19	37.32	40.49	52.28	63.7	51.05	38	55.676666666667
ENSMUSG00000032128	Robo3	roundabout guidance receptor 3 [Source:MGI Symbol;Acc:MGI:1343102]	0.023535100293505	-5.40904	0.0035750201253519	0.15319780099661	yes	down	0.01	0	0	0.01	1.05	0.1	0.0033333333333333	0.38666666666667
ENSMUSG00000032181	Scg3	secretogranin III [Source:MGI Symbol;Acc:MGI:103032]	0.041444556215637	-4.59267	0.00048604039500981	0.064830406482118	yes	down	0.07	0	0.07	0.29	2.46	1.46	0.046666666666667	1.4033333333333
ENSMUSG00000032186	Tmod2	tropomodulin 2 [Source:MGI Symbol;Acc:MGI:1355335]	0.19091398993776	-2.38901	0.0073986789498068	0.19826696102848	yes	down	0.03	0.15	0.09	0.06	0.5	0.76	0.09	0.44
ENSMUSG00000032207	Lipc	lipase, hepatic [Source:MGI Symbol;Acc:MGI:96216]	3.7404870031559	1.9032261180534	0.027192164166084	0.32641604596856	yes	up	7.77	2.49	0.27	0.4	0.88	1.2	3.51	0.82666666666667
ENSMUSG00000032244	Fem1b	fem 1 homolog b [Source:MGI Symbol;Acc:MGI:1335087]	1.5042099490941	0.58900594426151	0.0057619980817082	0.1819016430064	yes	up	31.42	28.75	26.03	20.42	14.22	22.16	28.733333333333	18.933333333333
ENSMUSG00000032265	Tent5a	terminal nucleotidyltransferase 5A [Source:MGI Symbol;Acc:MGI:2670964]	0.64742954092153	-0.627205	0.029646547437111	0.33772785592395	yes	down	12.2	10.92	11.89	19.91	22.48	11.22	11.67	17.87
ENSMUSG00000032291	Crabp1	cellular retinoic acid binding protein I [Source:MGI Symbol;Acc:MGI:88490]	0.55417022881126	-0.851599	0.030612387519376	0.34058570625228	yes	down	128.67	121.86	152.96	121.87	391.2	217.68	134.49666666667	243.58333333333
ENSMUSG00000032303	Chrna3	cholinergic receptor, nicotinic, alpha polypeptide 3 [Source:MGI Symbol;Acc:MGI:87887]	0.014769177084198	-6.08127	0.0056310613791981	0.1819016430064	yes	down	0	0	0	0	0.36	0.33	0	0.23
ENSMUSG00000032307	Ube2q2	ubiquitin-conjugating enzyme E2Q family member 2 [Source:MGI Symbol;Acc:MGI:2388672]	1.71763	0.7804171078702	0.0084714858328042	0.20780508731218	yes	up	36.18	41.55	47.79	28.79	17.06	30.88	41.84	25.576666666667
ENSMUSG00000032318	Isl2	insulin related protein 2 (islet 2) [Source:MGI Symbol;Acc:MGI:109156]	0.12045685716133	-3.05341	0.011402120546721	0.23397216693767	yes	down	0.13	0	0.44	0.2	0.51	1.64	0.19	0.78333333333333
ENSMUSG00000032340	Neo1	neogenin [Source:MGI Symbol;Acc:MGI:1097159]	0.63745411058988	-0.649607	0.00053177245500082	0.066769647226663	yes	down	11.64	12.37	8.56	14.2	18.58	16.92	10.856666666667	16.566666666667
ENSMUSG00000032359	Ctsh	cathepsin H [Source:MGI Symbol;Acc:MGI:107285]	2.5507270664471	1.3509085355734	0.0038853764169673	0.15849212783634	yes	up	75.97	42.67	16.29	28.04	17.98	18.67	44.976666666667	21.563333333333
ENSMUSG00000032363	Adamts7	a disintegrin-like and metallopeptidase (reprolysin type) with thrombospondin type 1 motif, 7 [Source:MGI Symbol;Acc:MGI:1347346]	0.62804399275061	-0.671062	0.0068849760474349	0.1944255678348	yes	down	2.46	2.5	2.5	5.77	4.8	3.29	2.4866666666667	4.62
ENSMUSG00000032368	Zic1	zinc finger protein of the cerebellum 1 [Source:MGI Symbol;Acc:MGI:106683]	0.041597089645754	-4.58737	0.019583796255973	0.28823296992782	yes	down	0	0.32	0.65	0.1	3.23	5.13	0.32333333333333	2.82
ENSMUSG00000032411	Tfdp2	transcription factor Dp 2 [Source:MGI Symbol;Acc:MGI:107167]	0.6436734442061	-0.635599	0.0068467174305311	0.1944255678348	yes	down	8.45	11.76	8.26	12.13	19.54	15.65	9.49	15.773333333333
ENSMUSG00000032419	Tbx18	T-box18 [Source:MGI Symbol;Acc:MGI:1923615]	0.20931718479997	-2.25624	0.037343125821012	0.36198899288473	yes	down	0.11	0.11	0.13	0.01	0.48	1.17	0.11666666666667	0.55333333333333
ENSMUSG00000032500	Dclk3	doublecortin-like kinase 3 [Source:MGI Symbol;Acc:MGI:3039580]	12.723447742244	3.6694177534542	0.0099015250501114	0.21960258963968	yes	up	0.16	0.22	0.23	0	0.02	0.02	0.20333333333333	0.013333333333333
ENSMUSG00000032507	Fbxl2	F-box and leucine-rich repeat protein 2 [Source:MGI Symbol;Acc:MGI:1919429]	0.58348963044618	-0.777221	0.023988242764963	0.31170542926527	yes	down	1	0.85	0.98	1.82	1.58	1.23	0.94333333333333	1.5433333333333
ENSMUSG00000032511	Scn5a	sodium channel, voltage-gated, type V, alpha [Source:MGI Symbol;Acc:MGI:98251]	0.579908	-0.786105	0.0070995033154758	0.1944255678348	yes	down	3.1	2.55	2.55	3.8	6.59	3.63	2.7333333333333	4.6733333333333
ENSMUSG00000032537	Ephb1	Eph receptor B1 [Source:MGI Symbol;Acc:MGI:1096337]	3.0514907702668	1.6095142267507	0.00061286417407822	0.071048374707961	yes	up	3.33	3.7	4.4	0.87	0.78	1.84	3.81	1.1633333333333
ENSMUSG00000032549	Rab6b	RAB6B, member RAS oncogene family [Source:MGI Symbol;Acc:MGI:107283]	2.9302263580257	1.55101	0.0067444418957775	0.1944255678348	yes	up	15.83	15.2	23.39	8.02	1.17	10.45	18.14	6.5466666666667
ENSMUSG00000032554	Trf	transferrin [Source:MGI Symbol;Acc:MGI:98821]	6.1263548712026	2.6150289379613	0.036810525400903	0.36155669384031	yes	up	291.59	162.05	7.92	43.98	8.03	39.73	153.85333333333	30.58
ENSMUSG00000032589	Bsn	bassoon [Source:MGI Symbol;Acc:MGI:1277955]	0.34641600445941	-1.52942	0.023953671756868	0.31170542926527	yes	down	0.08	0.11	0.05	0.09	0.31	0.25	0.08	0.21666666666667
ENSMUSG00000032607	Amt	aminomethyltransferase [Source:MGI Symbol;Acc:MGI:3646700]	2.5521181341286	1.3516951110687	0.03168215166347	0.34403372680185	yes	up	13.02	8.96	2.15	2.21	1.75	6.24	8.0433333333333	3.4
ENSMUSG00000032641	Gpr19	G protein-coupled receptor 19 [Source:MGI Symbol;Acc:MGI:892973]	0.51790952481367	-0.949228	0.022647359992871	0.30553572844174	yes	down	7.28	9.38	9.2	26.79	14.45	9.14	8.62	16.793333333333
ENSMUSG00000032717	Mdfi	MyoD family inhibitor [Source:MGI Symbol;Acc:MGI:107687]	1.7594577263897	0.81513085159219	0.045487385645474	0.38339174844452	yes	up	49.95	44.98	56.92	40.42	12.64	37.23	50.616666666667	30.096666666667
ENSMUSG00000032724	Abtb2	ankyrin repeat and BTB (POZ) domain containing 2 [Source:MGI Symbol;Acc:MGI:2139365]	2.8170386236358	1.4941793442403	0.0038392563580905	0.15810718963167	yes	up	3.08	2.7	4.67	0.88	0.59	2.3	3.4833333333333	1.2566666666667
ENSMUSG00000032757	Bet1	Bet1 golgi vesicular membrane trafficking protein [Source:MGI Symbol;Acc:MGI:1343104]	0.66467584012389	-0.589277	0.017709129676688	0.27976113285241	yes	down	76.91	90.54	69.14	105.03	170.73	94.7	78.863333333333	123.48666666667
ENSMUSG00000032766	Gng11	guanine nucleotide binding protein (G protein), gamma 11 [Source:MGI Symbol;Acc:MGI:1913316]	0.50983092096449	-0.971909	0.0023563845605081	0.12641919896174	yes	down	208.73	204.27	159.4	303.78	560.63	245.82	190.8	370.07666666667
ENSMUSG00000032802	Srxn1	sulfiredoxin 1 homolog (S. cerevisiae) [Source:MGI Symbol;Acc:MGI:104971]	1.7486943582405	0.80627815296251	0.018174222283727	0.28024683244478	yes	up	43.69	51.73	45.83	19.99	17.57	41.13	47.083333333333	26.23
ENSMUSG00000032815	Fanca	Fanconi anemia, complementation group A [Source:MGI Symbol;Acc:MGI:1341823]	1.9414341952105	0.95712280801777	0.027423060666619	0.32753356662385	yes	up	4.82	3.55	3.32	4.35	2.93	6.32	3.8966666666667	4.5333333333333
ENSMUSG00000032834	Pwp2	PWP2 periodic tryptophan protein homolog (yeast) [Source:MGI Symbol;Acc:MGI:1341200]	1.5313044026768	0.61476109967626	0.036270388283876	0.36128859997307	yes	up	13.93	12.73	9.63	7.73	5.16	10.54	12.096666666667	7.81
ENSMUSG00000032849	Abcc4	ATP-binding cassette, sub-family C (CFTR/MRP), member 4 [Source:MGI Symbol;Acc:MGI:2443111]	2.0134023259838	1.0096354860722	0.000787813089283	0.078484210643944	yes	up	6.61	4.78	3.65	2.02	2.2	2.42	5.0133333333333	2.2133333333333
ENSMUSG00000032867	Fbxw8	F-box and WD-40 domain protein 8 [Source:MGI Symbol;Acc:MGI:1923041]	1.5982533434233	0.67649611185221	0.034481831767077	0.35436808048893	yes	up	59.77	47.89	57.79	42.61	18.91	40.03	55.15	33.85
ENSMUSG00000032898	Fbxo21	F-box protein 21 [Source:MGI Symbol;Acc:MGI:1924223]	1.6547146799947	0.72658247670434	0.039660314825298	0.36774170382677	yes	up	29.84	25.93	20.31	19.47	7.67	18.26	25.36	15.133333333333
ENSMUSG00000033006	Sox10	SRY (sex determining region Y)-box 10 [Source:MGI Symbol;Acc:MGI:98358]	0.046513132045197	-4.42622	0.013040972474748	0.24646438121771	yes	down	0	0.1	0	0	1.12	1.51	0.033333333333333	0.87666666666667
ENSMUSG00000033022	Cdo1	cysteine dioxygenase 1, cytosolic [Source:MGI Symbol;Acc:MGI:105925]	0.53854401474479	-0.892864	0.0043133236609681	0.16867437620297	yes	down	347.1	432.59	385.35	940.31	787.39	418.52	388.34666666667	715.40666666667
ENSMUSG00000033036	Ppihl	peptidyl prolyl isomerase H like [Source:MGI Symbol;Acc:MGI:3645078]	1.7870513771299	0.83758111197594	0.00053400239451055	0.066769647226663	yes	up	33.49	34.48	23.14	17.08	15.16	18.05	30.37	16.763333333333
ENSMUSG00000033082	Clec1a	C-type lectin domain family 1, member a [Source:MGI Symbol;Acc:MGI:2444151]	2.6595865921297	1.4112020096979	0.010786298345515	0.2289269101499	yes	up	7.22	6.42	6.68	1.13	1.09	5.17	6.7733333333333	2.4633333333333
ENSMUSG00000033152	Podxl2	podocalyxin-like 2 [Source:MGI Symbol;Acc:MGI:2442488]	0.38566379920176	-1.37458	0.026975130147795	0.32526615702321	yes	down	1.16	1.48	0.68	0.65	2.48	3.27	1.1066666666667	2.1333333333333
ENSMUSG00000033170	Card10	caspase recruitment domain family, member 10 [Source:MGI Symbol;Acc:MGI:2146012]	2.0483925312711	1.0344922039389	0.00070482118854258	0.075119665999512	yes	up	6.13	4.46	3.98	2.32	1.63	3.08	4.8566666666667	2.3433333333333
ENSMUSG00000033174	Mgll	monoglyceride lipase [Source:MGI Symbol;Acc:MGI:1346042]	1.5536924238132	0.63570092938346	0.00080416937588586	0.078645348523584	yes	up	39.7	38.84	49.71	26.85	27.46	27.33	42.75	27.213333333333
ENSMUSG00000033187	BC016579	cDNA sequence, BC016579 [Source:MGI Symbol;Acc:MGI:2384848]	2.3775921410929	1.2495012523043	0.046577125187927	0.38657445652606	yes	up	4.18	2.63	6.49	2.93	0.5	2.2	4.4333333333333	1.8766666666667
ENSMUSG00000033207	Mamdc2	MAM domain containing 2 [Source:MGI Symbol;Acc:MGI:1918988]	0.55292511757223	-0.854844	0.023444743466245	0.30946810960832	yes	down	1.62	1.63	0.87	1.95	3.3	2.07	1.3733333333333	2.44
ENSMUSG00000033209	Ttc28	tetratricopeptide repeat domain 28 [Source:MGI Symbol;Acc:MGI:2140873]	0.64583534838556	-0.630762	0.0085687825374756	0.20807992464317	yes	down	2.64	2.42	1.91	2.64	4.06	3.83	2.3233333333333	3.51
ENSMUSG00000033318	Gstt2	glutathione S-transferase, theta 2 [Source:MGI Symbol;Acc:MGI:106188]	0.57094169957599	-0.808585	0.037305367303407	0.36198899288473	yes	down	13	12.75	11.44	28.89	27.32	13.08	12.396666666667	23.096666666667
ENSMUSG00000033538	Casp4	caspase 4, apoptosis-related cysteine peptidase [Source:MGI Symbol;Acc:MGI:107700]	0.63538175812844	-0.654304	0.045460934220691	0.38339174844452	yes	down	7.72	12.53	9.67	17.35	15.75	7.75	9.9733333333333	13.616666666667
ENSMUSG00000033544	Angptl1	angiopoietin-like 1 [Source:MGI Symbol;Acc:MGI:1919963]	0.040661585489143	-4.62019	0.012399265065235	0.24159497451884	yes	down	0	0.02	0	0.06	0.33	0.64	0.0066666666666667	0.34333333333333
ENSMUSG00000033578	Tmem35a	transmembrane protein 35A [Source:MGI Symbol;Acc:MGI:1914814]	0.23040456252786	-2.11776	0.036307226532745	0.36128859997307	yes	down	0.23	0.07	0.04	0.27	0.7	0.47	0.11333333333333	0.48
ENSMUSG00000033581	Igf2bp2	insulin-like growth factor 2 mRNA binding protein 2 [Source:MGI Symbol;Acc:MGI:1890358]	1.7329585350549	0.79323713517533	0.018152381011177	0.28024683244478	yes	up	46.55	44.32	44.06	21.98	15.32	38.72	44.976666666667	25.34
ENSMUSG00000033585	Ndn	necdin, MAGE family member [Source:MGI Symbol;Acc:MGI:97290]	0.63966234340289	-0.644618	0.028672228369679	0.33254110471038	yes	down	8.25	7.86	5.49	7.32	11.58	14.5	7.2	11.133333333333
ENSMUSG00000033644	Piwil2	piwi-like RNA-mediated gene silencing 2 [Source:MGI Symbol;Acc:MGI:1930036]	1.7212475146745	0.78345457124078	0.015753028613703	0.2654477624311	yes	up	1.23	1.33	1.44	0.88	0.6	1.05	1.3333333333333	0.84333333333333
ENSMUSG00000033706	Smyd5	SET and MYND domain containing 5 [Source:MGI Symbol;Acc:MGI:108048]	1.5946615572648	0.67325026633122	0.031738932827052	0.34403372680185	yes	up	22.85	19.1	19.51	12.38	9.04	18.89	20.486666666667	13.436666666667
ENSMUSG00000033737	Fndc3c1	fibronectin type III domain containing 3C1 [Source:MGI Symbol;Acc:MGI:2685630]	0.33006656205001	-1.59917	0.024356675232856	0.31355935496233	yes	down	1.8	5.92	0.58	1.16	5.03	11.7	2.7666666666667	5.9633333333333
ENSMUSG00000033740	St18	suppression of tumorigenicity 18 [Source:MGI Symbol;Acc:MGI:2446700]	0.014805578412911	-6.07772	0.0013748966627575	0.098879123898253	yes	down	0	0.12	0	0	0.75	0.41	0.04	0.38666666666667
ENSMUSG00000033788	Dysf	dysferlin [Source:MGI Symbol;Acc:MGI:1349385]	2.1346560167124	1.0940036094404	0.00026800912691375	0.052551107782918	yes	up	22.55	16.98	17.77	7.63	4.64	13.03	19.1	8.4333333333333
ENSMUSG00000033871	Ppargc1b	peroxisome proliferative activated receptor, gamma, coactivator 1 beta [Source:MGI Symbol;Acc:MGI:2444934]	2.3004664566929	1.2019264205291	0.013769308830542	0.25058940983721	yes	up	2.19	1.66	1.23	0.96	0.31	0.9	1.6933333333333	0.72333333333333
ENSMUSG00000033948	Zswim5	zinc finger SWIM-type containing 5 [Source:MGI Symbol;Acc:MGI:1921714]	0.17753591453361	-2.49382	0.0067122153281153	0.1944255678348	yes	down	0.18	0.25	0.06	0.07	1.16	1.51	0.16333333333333	0.91333333333333
ENSMUSG00000033949	Trim36	tripartite motif-containing 36 [Source:MGI Symbol;Acc:MGI:106264]	2.2850893075386	1.1922505508524	0.015926906912063	0.26745639880578	yes	up	4.57	4.06	7.42	2.77	0.87	3.11	5.35	2.25
ENSMUSG00000034112	Atp2c2	ATPase, Ca++ transporting, type 2C, member 2 [Source:MGI Symbol;Acc:MGI:1916297]	1.7440758724105	0.8024628029413	0.015222368108621	0.26006134823194	yes	up	2.85	2.95	2.58	1.9	1.02	1.84	2.7933333333333	1.5866666666667
ENSMUSG00000034330	Plcg2	phospholipase C, gamma 2 [Source:MGI Symbol;Acc:MGI:97616]	1.7492647194871	0.80674863150784	0.017285243964125	0.27848448608868	yes	up	8.43	9.33	9.07	4.68	3.01	7.6	8.9433333333333	5.0966666666667
ENSMUSG00000034336	Ina	internexin neuronal intermediate filament protein, alpha [Source:MGI Symbol;Acc:MGI:96568]	0.013130159715822	-6.25097	3.4496097812719E-7	0.00039682011183898	yes	down	0.02	0.06	0	0.13	3.82	2.12	0.026666666666667	2.0233333333333
ENSMUSG00000034353	Ramp1	receptor (calcitonin) activity modifying protein 1 [Source:MGI Symbol;Acc:MGI:1858418]	0.5367361133951	-0.897715	0.0035923117319428	0.15342905676899	yes	down	61.81	54.2	62.12	115.35	147.89	65.92	59.376666666667	109.72
ENSMUSG00000034412	Tbc1d10a	TBC1 domain family, member 10a [Source:MGI Symbol;Acc:MGI:2144164]	1.5303979454949	0.61390684203089	0.01106012030081	0.23104403848725	yes	up	36.64	30.44	35.45	24.82	16.72	26.11	34.176666666667	22.55
ENSMUSG00000034427	Myo15b	myosin XVB [Source:MGI Symbol;Acc:MGI:2685534]	5.2167374164347	2.3831478173907	0.010399088243739	0.2267141655355	yes	up	3	2.58	0.72	0.64	0.3	0.9	2.1	0.61333333333333
ENSMUSG00000034435	Tmem30b	transmembrane protein 30B [Source:MGI Symbol;Acc:MGI:2442082]	3.5568074406828	1.8305828715345	0.00023278814463378	0.04782087503007	yes	up	9.57	7.44	2.59	1.86	1.03	2.49	6.5333333333333	1.7933333333333
ENSMUSG00000034459	Ifit1	interferon-induced protein with tetratricopeptide repeats 1 [Source:MGI Symbol;Acc:MGI:99450]	0.60900897841543	-0.715465	0.014214142125399	0.25458931710647	yes	down	21.89	20.42	24.79	42.56	43.51	23.55	22.366666666667	36.54
ENSMUSG00000034485	Uaca	uveal autoantigen with coiled-coil domains and ankyrin repeats [Source:MGI Symbol;Acc:MGI:1919815]	1.72779	0.78892592178399	0.015679765148111	0.26447150306028	yes	up	38.78	33.89	35.25	24.79	11.38	25.77	35.973333333333	20.646666666667
ENSMUSG00000034520	Gjc1	gap junction protein, gamma 1 [Source:MGI Symbol;Acc:MGI:95718]	0.59472449364315	-0.749707	0.018417403561875	0.28174871007185	yes	down	4.79	6.3	5.73	6.08	10.18	11.59	5.6066666666667	9.2833333333333
ENSMUSG00000034557	Zfyve9	zinc finger, FYVE domain containing 9 [Source:MGI Symbol;Acc:MGI:2652838]	0.60557508729766	-0.723622	0.0027664506120243	0.13599745102701	yes	down	4.06	4.47	3.56	6.61	9.3	7.71	4.03	7.8733333333333
ENSMUSG00000034614	Pik3ip1	phosphoinositide-3-kinase interacting protein 1 [Source:MGI Symbol;Acc:MGI:1917016]	0.64482628698593	-0.633018	0.022035622090205	0.30273978442704	yes	down	18.08	16.65	19.89	32.7	32.95	20.18	18.206666666667	28.61
ENSMUSG00000034701	Neurod1	neurogenic differentiation 1 [Source:MGI Symbol;Acc:MGI:1339708]	0.014163306153068	-6.1417	0.0011832772391132	0.091970489913953	yes	down	0	0	0.03	0	1.03	0.86	0.01	0.63
ENSMUSG00000034883	Lrr1	leucine rich repeat protein 1 [Source:MGI Symbol;Acc:MGI:1916956]	1.8542407989892	0.89082861017122	0.01509818645162	0.25964050214934	yes	up	9.05	8.19	14.76	5.79	2.74	4.13	10.666666666667	4.22
ENSMUSG00000034917	Tjp3	tight junction protein 3 [Source:MGI Symbol;Acc:MGI:1351650]	2.0641070228206	1.0455177756496	0.018418576931964	0.28174871007185	yes	up	5.91	4.98	2.45	2.93	1.27	2.24	4.4466666666667	2.1466666666667
ENSMUSG00000034958	Atcay	ataxia, cerebellar, Cayman type [Source:MGI Symbol;Acc:MGI:2448730]	0.095278755441279	-3.3917	0.028617444044981	0.33252092585469	yes	down	0	0.03	0.02	0.02	0.36	0.17	0.016666666666667	0.18333333333333
ENSMUSG00000034987	Hrh2	histamine receptor H2 [Source:MGI Symbol;Acc:MGI:108482]	0.5773707416829	-0.79243	0.024992224651149	0.3157100699226	yes	down	2.6	1.86	3.12	4.35	5.78	3.1	2.5266666666667	4.41
ENSMUSG00000035031	C8a	complement component 8, alpha polypeptide [Source:MGI Symbol;Acc:MGI:2668347]	46.008309736925	5.5238225502646	0.021499591443203	0.30038498004248	yes	up	0.42	0.13	0	0	0	0	0.18333333333333	0
ENSMUSG00000035049	Rrp12	ribosomal RNA processing 12 homolog [Source:MGI Symbol;Acc:MGI:2147437]	1.7014466552937	0.76676191983087	0.033790021649424	0.35186893395341	yes	up	17.04	14.08	14.24	8.13	4.76	13.64	15.12	8.8433333333333
ENSMUSG00000035105	Egln3	egl-9 family hypoxia-inducible factor 3 [Source:MGI Symbol;Acc:MGI:1932288]	0.47869100330745	-1.06283	0.01434263580811	0.25499159676083	yes	down	13.86	12.19	18.13	30.81	47.9	13.47	14.726666666667	30.726666666667
ENSMUSG00000035112	Wnk4	WNK lysine deficient protein kinase 4 [Source:MGI Symbol;Acc:MGI:1917097]	1.8748148232982	0.90674810670056	0.044016102958496	0.37974892827442	yes	up	7.97	3.3	2.9	1.62	1.57	3.51	4.7233333333333	2.2333333333333
ENSMUSG00000035121	Neil2	nei like 2 (E. coli) [Source:MGI Symbol;Acc:MGI:2686058]	0.65013968391132	-0.621178	0.031102169514412	0.34173713964869	yes	down	3.13	3.82	2.37	6.37	4.19	4.88	3.1066666666667	5.1466666666667
ENSMUSG00000035183	Slc24a5	solute carrier family 24, member 5 [Source:MGI Symbol;Acc:MGI:2677271]	26.313567840387	4.7177349707822	0.021243317345236	1	yes	up	0.2	0.32	0.06	0	0	0	0.19333333333333	0
ENSMUSG00000035184	Fam124a	family with sequence similarity 124, member A [Source:MGI Symbol;Acc:MGI:3645930]	0.57792576284763	-0.791044	0.012160435012395	0.23954619203871	yes	down	16.02	24.27	19.86	47.3	34.1	16.4	20.05	32.6
ENSMUSG00000035187	Nkx6-1	NK6 homeobox 1 [Source:MGI Symbol;Acc:MGI:1206039]	0.17735431962909	-2.49529	0.0027349685196903	0.13559803739351	yes	down	0.3	0.41	0.11	0.22	1.95	2.38	0.27333333333333	1.5166666666667
ENSMUSG00000035237	Lcat	lecithin cholesterol acyltransferase [Source:MGI Symbol;Acc:MGI:96755]	5.1853429260183	2.3744394029838	0.010746617185738	0.2289269101499	yes	up	2.9	1.3	0.42	0.12	0.26	0.49	1.54	0.29
ENSMUSG00000035273	Hpse	heparanase [Source:MGI Symbol;Acc:MGI:1343124]	0.59382915617848	-0.75188	0.0065613078595726	0.19353054208022	yes	down	26.68	28.27	27.97	57.59	50.73	30.03	27.64	46.116666666667
ENSMUSG00000035314	Gdpd5	glycerophosphodiester phosphodiesterase domain containing 5 [Source:MGI Symbol;Acc:MGI:2686926]	1.7107920134399	0.77466437735056	0.019108674254173	0.28504219289513	yes	up	20.18	15.89	22.66	13.16	6.55	16.2	19.576666666667	11.97
ENSMUSG00000035356	Nfkbiz	nuclear factor of kappa light polypeptide gene enhancer in B cells inhibitor, zeta [Source:MGI Symbol;Acc:MGI:1931595]	2.4359110490445	1.2844614520269	0.0015503193459389	0.10425841280455	yes	up	17.1	13.07	23.1	8.97	3.58	9.39	17.756666666667	7.3133333333333
ENSMUSG00000035357	Pdzrn3	PDZ domain containing RING finger 3 [Source:MGI Symbol;Acc:MGI:1933157]	0.64747677755845	-0.6271	0.0066324476818073	0.19430031366653	yes	down	6.54	4.99	4.88	6.62	9.38	9.23	5.47	8.41
ENSMUSG00000035390	Brsk1	BR serine/threonine kinase 1 [Source:MGI Symbol;Acc:MGI:2685946]	0.4060660568573	-1.30021	0.01916242990691	0.28504219289513	yes	down	0.91	1	0.37	0.81	2.29	2.47	0.76	1.8566666666667
ENSMUSG00000035397	Klf16	Kruppel-like transcription factor 16 [Source:MGI Symbol;Acc:MGI:2153049]	1.6531156565402	0.72518766309357	0.0069737373775045	0.1944255678348	yes	up	22.03	19.57	19.18	13.85	8.01	14.63	20.26	12.163333333333
ENSMUSG00000035456	Prdm8	PR domain containing 8 [Source:MGI Symbol;Acc:MGI:1924880]	0.1952587428411	-2.35654	0.017401436488785	0.27902322867858	yes	down	0.28	0.19	0.04	0.13	0.61	1.86	0.17	0.86666666666667
ENSMUSG00000035493	Tgfbi	transforming growth factor, beta induced [Source:MGI Symbol;Acc:MGI:99959]	0.56358216857223	-0.827302	0.018983917137647	0.28462303878247	yes	down	91.09	70.57	100.25	230.13	139.25	92.86	87.303333333333	154.08
ENSMUSG00000035498	Cdcp1	CUB domain containing protein 1 [Source:MGI Symbol;Acc:MGI:2442010]	2.6303799901837	1.3952712293099	0.015046457858598	0.25928866528974	yes	up	17.73	15.51	20.84	7.19	1.46	12.07	18.026666666667	6.9066666666667
ENSMUSG00000035504	Reep6	receptor accessory protein 6 [Source:MGI Symbol;Acc:MGI:1917585]	6.1218297252174	2.6139629177821	0.01088731334909	0.22993952489418	yes	up	34.98	21.67	3.25	2.19	1.16	6.13	19.966666666667	3.16
ENSMUSG00000035540	Gc	vitamin D binding protein [Source:MGI Symbol;Acc:MGI:95669]	37.944691536084	5.2458261615491	0.0034327072704975	0.1491973903084	yes	up	1.53	0.47	0.04	0	0	0.04	0.68	0.013333333333333
ENSMUSG00000035678	Tnfsf9	tumor necrosis factor (ligand) superfamily, member 9 [Source:MGI Symbol;Acc:MGI:1101058]	0.62528352275619	-0.677418	0.013357293606055	0.24885127823274	yes	down	69.23	58.6	80.87	121.22	132.03	80.04	69.566666666667	111.09666666667
ENSMUSG00000035775	Krt20	keratin 20 [Source:MGI Symbol;Acc:MGI:1914059]	4.8365971002458	2.2739923629467	0.005010047396542	0.17563647297712	yes	up	3.54	1.65	0.35	0.47	0.33	0.31	1.8466666666667	0.37
ENSMUSG00000035776	Cd99l2	CD99 antigen-like 2 [Source:MGI Symbol;Acc:MGI:2177151]	0.63442501476835	-0.656478	0.007487486007674	0.19859460419799	yes	down	16.19	16.69	15.3	28.5	29.3	17.54	16.06	25.113333333333
ENSMUSG00000035835	Plppr3	phospholipid phosphatase related 3 [Source:MGI Symbol;Acc:MGI:2388640]	0.2082220838022	-2.26381	0.0029833894933358	0.1401675903171	yes	down	0.57	0.61	0.6	0.3	4.2	3.45	0.59333333333333	2.65
ENSMUSG00000035873	Pawr	PRKC, apoptosis, WT1, regulator [Source:MGI Symbol;Acc:MGI:2149961]	1.8977516841617	0.92429123183998	0.038135565092575	0.36373898177354	yes	up	28.6	25.24	30.14	19.07	5.33	19.71	27.993333333333	14.703333333333
ENSMUSG00000035896	Rnase1	ribonuclease, RNase A family, 1 (pancreatic) [Source:MGI Symbol;Acc:MGI:97919]	0.27395695243723	-1.86798	0.0366510720373	0.36155669384031	yes	down	0.45	0.52	0.55	3.26	1.76	0.47	0.50666666666667	1.83
ENSMUSG00000035929	H2-Q4	histocompatibility 2, Q region locus 4 [Source:MGI Symbol;Acc:MGI:95933]	0.47367160028344	-1.07804	0.018092461364094	0.28024683244478	yes	down	25.91	27	31.49	101.43	51.58	24.36	28.133333333333	59.123333333333
ENSMUSG00000036106	Prr5	proline rich 5 (renal) [Source:MGI Symbol;Acc:MGI:1924714]	1.6640349386228	0.7346857250948	0.036774644626499	0.36155669384031	yes	up	37.36	32.39	24.91	21.36	10.02	25.49	31.553333333333	18.956666666667
ENSMUSG00000036123	Slc9a3	solute carrier family 9 (sodium/hydrogen exchanger), member 3 [Source:MGI Symbol;Acc:MGI:105064]	28.060201068411	4.8104534416698	0.0058297078286028	0.1819016430064	yes	up	0.71	0.28	0	0.01	0	0.03	0.33	0.013333333333333
ENSMUSG00000036136	Fam110c	family with sequence similarity 110, member C [Source:MGI Symbol;Acc:MGI:1918813]	2.0571614686741	1.0406550368929	0.001116450828213	0.089186847411185	yes	up	4.15	3.51	3.96	1.32	1.77	2.54	3.8733333333333	1.8766666666667
ENSMUSG00000036225	Kctd1	potassium channel tetramerisation domain containing 1 [Source:MGI Symbol;Acc:MGI:1918269]	0.51178261738965	-0.966397	0.026936941020479	0.32503280930655	yes	down	1.3	1.07	0.88	1.19	2.83	2.86	1.0833333333333	2.2933333333333
ENSMUSG00000036242	Armh4	armadillo-like helical domain containing 4 [Source:MGI Symbol;Acc:MGI:1914669]	0.63979570015704	-0.644317	0.022550479936462	0.30494399004988	yes	down	4.11	2.98	2.29	4.93	5.66	3.81	3.1266666666667	4.8
ENSMUSG00000036273	Lrrk2	leucine-rich repeat kinase 2 [Source:MGI Symbol;Acc:MGI:1913975]	1.99785	0.99844807343659	0.025539786837732	0.31732870474535	yes	up	1.89	1.16	3.05	1.06	1.14	0.98	2.0333333333333	1.06
ENSMUSG00000036368	Rmdn2	regulator of microtubule dynamics 2 [Source:MGI Symbol;Acc:MGI:2147043]	2.7505039912666	1.4596959964849	0.0045200465499205	0.17096938454021	yes	up	27.2	23.9	36.75	9.37	3.87	20.6	29.283333333333	11.28
ENSMUSG00000036523	Greb1	gene regulated by estrogen in breast cancer protein [Source:MGI Symbol;Acc:MGI:2149712]	0.43022704033985	-1.21683	0.015417679722281	0.2618425822913	yes	down	0.52	2.42	0.4	1.76	2.04	2.15	1.1133333333333	1.9833333333333
ENSMUSG00000036553	Sh3tc1	SH3 domain and tetratricopeptide repeats 1 [Source:MGI Symbol;Acc:MGI:2678949]	1.5959872022072	0.6744490830225	0.041019151332652	0.37252745996254	yes	up	6.63	5.29	2.96	3.58	3.35	2.79	4.96	3.24
ENSMUSG00000036585	Fgf1	fibroblast growth factor 1 [Source:MGI Symbol;Acc:MGI:95515]	5.5206560871861	2.4648397303157	0.0010691266303942	0.088168724310982	yes	up	1.8	2.01	0.2	0.1	0.21	0.19	1.3366666666667	0.16666666666667
ENSMUSG00000036617	Etl4	enhancer trap locus 4 [Source:MGI Symbol;Acc:MGI:95454]	1.7416909863829	0.80048868136558	0.019282347644492	0.28589284104303	yes	up	25.02	25.63	32.28	19.04	8.88	21.15	27.643333333333	16.356666666667
ENSMUSG00000036667	Tcaf1	TRPM8 channel-associated factor 1 [Source:MGI Symbol;Acc:MGI:1914665]	0.62720400505667	-0.672993	0.0051442199332451	0.17717268452723	yes	down	6.57	7.17	4.76	7.53	10.87	9.67	6.1666666666667	9.3566666666667
ENSMUSG00000036672	Cenpt	centromere protein T [Source:MGI Symbol;Acc:MGI:2443939]	1.8496399684448	0.8872444781535	0.04456942140219	0.38128178794982	yes	up	37.3	29.3	31.81	25.01	6.2	21.11	32.803333333333	17.44
ENSMUSG00000036678	Aaas	achalasia, adrenocortical insufficiency, alacrimia [Source:MGI Symbol;Acc:MGI:2443767]	1.5458219603367	0.62837416678505	0.025387796451826	0.31720957840424	yes	up	21.67	22.79	16.18	14.18	8.16	17.94	20.213333333333	13.426666666667
ENSMUSG00000036718	Micall2	MICAL-like 2 [Source:MGI Symbol;Acc:MGI:2444818]	2.4150618864174	1.2720601588679	0.012796624186171	0.24506742545214	yes	up	6.51	8.14	11.78	2.45	1.67	6.85	8.81	3.6566666666667
ENSMUSG00000036800	Fam135b	family with sequence similarity 135, member B [Source:MGI Symbol;Acc:MGI:1917613]	0.40527573080251	-1.30302	0.016697230153693	0.2725739889328	yes	down	0.31	0.28	0.32	1.61	0.66	0.32	0.30333333333333	0.86333333333333
ENSMUSG00000036817	Sun1	Sad1 and UNC84 domain containing 1 [Source:MGI Symbol;Acc:MGI:1924303]	1.7188499651397	0.7814436204439	0.034962527849166	0.35802873474027	yes	up	40.6	31.44	43.53	30.08	11.37	24.12	38.523333333333	21.856666666667
ENSMUSG00000036880	Acaa2	acetyl-Coenzyme A acyltransferase 2 (mitochondrial 3-oxoacyl-Coenzyme A thiolase) [Source:MGI Symbol;Acc:MGI:1098623]	1.7053546599401	0.77007180548281	0.031113824768942	0.34173713964869	yes	up	40.81	32.29	19.63	12.85	14.36	26.36	30.91	17.856666666667
ENSMUSG00000036882	Arhgap33	Rho GTPase activating protein 33 [Source:MGI Symbol;Acc:MGI:2673998]	0.52012331043243	-0.943074	0.0060581571583186	0.18591255345979	yes	down	1.5	0.79	0.91	1.99	2.27	2.14	1.0666666666667	2.1333333333333
ENSMUSG00000036902	Neto2	neuropilin (NRP) and tolloid (TLL)-like 2 [Source:MGI Symbol;Acc:MGI:1921763]	0.64756580179986	-0.626901	0.020014719199701	0.29094690799566	yes	down	1.08	1.27	0.85	1.44	1.49	1.67	1.0666666666667	1.5333333333333
ENSMUSG00000036915	Kirrel2	kirre like nephrin family adhesion molecule 2 [Source:MGI Symbol;Acc:MGI:2442334]	0.028386445594414	-5.13865	0.041631620605115	1	yes	down	0	0	0	0	0.28	0.1	0	0.12666666666667
ENSMUSG00000036928	Stag3	stromal antigen 3 [Source:MGI Symbol;Acc:MGI:1355311]	4.4701631672425	2.1603274927677	7.2039763495813E-5	0.023453700360759	yes	up	6.59	3.55	7.92	1.08	0.14	1.95	6.02	1.0566666666667
ENSMUSG00000036972	Zic4	zinc finger protein of the cerebellum 4 [Source:MGI Symbol;Acc:MGI:107201]	0.019420172942128	-5.6863	0.0033663616078205	0.1491973903084	yes	down	0	0.04	0	0	0.57	1.16	0.013333333333333	0.57666666666667
ENSMUSG00000037020	Wdr62	WD repeat domain 62 [Source:MGI Symbol;Acc:MGI:1923696]	1.8524965754582	0.88947087555456	0.024170525695363	0.31247064727253	yes	up	15.43	15.72	21.24	9.06	3.02	7.99	17.463333333333	6.69
ENSMUSG00000037034	Pax1	paired box 1 [Source:MGI Symbol;Acc:MGI:97485]	0.10385307612803	-3.26738	0.0057198232013621	0.1819016430064	yes	down	0.08	0.35	0.03	0.05	1.38	2.67	0.15333333333333	1.3666666666667
ENSMUSG00000037138	Aff3	AF4/FMR2 family, member 3 [Source:MGI Symbol;Acc:MGI:106927]	0.37779064904236	-1.40434	0.014284604840081	0.25489230249803	yes	down	0.66	0.95	0.91	0.71	1.59	2.66	0.84	1.6533333333333
ENSMUSG00000037157	Il22ra1	interleukin 22 receptor, alpha 1 [Source:MGI Symbol;Acc:MGI:2663588]	12.404541111972	3.6327964606919	0.024782762016882	0.31466156839747	yes	up	1.56	0.59	0	0.03	0	0.14	0.71666666666667	0.056666666666667
ENSMUSG00000037295	Ldlrap1	low density lipoprotein receptor adaptor protein 1 [Source:MGI Symbol;Acc:MGI:2140175]	1.8984153564668	0.92479567579244	0.038155175717769	0.36373898177354	yes	up	34.35	28.76	28.79	24.22	4.21	16.05	30.633333333333	14.826666666667
ENSMUSG00000037362	Ccn3	cellular communication network factor 3 [Source:MGI Symbol;Acc:MGI:109185]	0.37586598287963	-1.41171	0.0055418645726923	0.17974600225903	yes	down	3.65	5.01	5.33	22.92	8.76	5.24	4.6633333333333	12.306666666667
ENSMUSG00000037411	Serpine1	serine (or cysteine) peptidase inhibitor, clade E, member 1 [Source:MGI Symbol;Acc:MGI:97608]	2.0350342168504	1.0250530520175	0.01679583301554	0.27366581556482	yes	up	723.2	505.66	973.73	474.12	159.23	455.51	734.19666666667	362.95333333333
ENSMUSG00000037446	Tulp1	tubby like protein 1 [Source:MGI Symbol;Acc:MGI:109571]	2.6964323237726	1.4310518249173	0.018785787014103	0.2831405027348	yes	up	17.29	13.67	12.37	6.93	0.66	7.5	14.443333333333	5.03
ENSMUSG00000037600	Kdf1	keratinocyte differentiation factor 1 [Source:MGI Symbol;Acc:MGI:1916323]	1.8683108366532	0.9017345006534	0.040694390640676	0.37113198229644	yes	up	10.16	7.44	4.01	4.42	1.64	4.11	7.2033333333333	3.39
ENSMUSG00000037625	Cldn11	claudin 11 [Source:MGI Symbol;Acc:MGI:106925]	0.2332374809581	-2.10013	0.012431138806752	0.24159497451884	yes	down	21.14	22.45	31.73	222.33	72.33	26.62	25.106666666667	107.09333333333
ENSMUSG00000037636	Slc25a43	solute carrier family 25, member 43 [Source:MGI Symbol;Acc:MGI:2684854]	2.2886484429073	1.1944958689108	0.031681949829906	0.34403372680185	yes	up	4.58	4.49	2.43	2.35	0.75	1.8	3.8333333333333	1.6333333333333
ENSMUSG00000037681	Esyt3	extended synaptotagmin-like protein 3 [Source:MGI Symbol;Acc:MGI:1098699]	4.1225332490754	2.0435311293408	0.00018407901788527	0.041793203336979	yes	up	1.7	1.39	2.53	0.66	0.23	0.82	1.8733333333333	0.57
ENSMUSG00000037747	Phyhipl	phytanoyl-CoA hydroxylase interacting protein-like [Source:MGI Symbol;Acc:MGI:1918161]	0.46602979638274	-1.10151	0.0020368653856727	0.12119349044752	yes	down	2.88	2.91	2	5.91	6.57	2.83	2.5966666666667	5.1033333333333
ENSMUSG00000037762	Slc16a9	solute carrier family 16 (monocarboxylic acid transporters), member 9 [Source:MGI Symbol;Acc:MGI:1914109]	3.0751870589865	1.6206741700825	0.040520882882434	0.36974502069614	yes	up	5.91	5.75	2.08	2.48	0.11	1.79	4.58	1.46
ENSMUSG00000037788	Vopp1	vesicular, overexpressed in cancer, prosurvival protein 1 [Source:MGI Symbol;Acc:MGI:2141658]	0.60240589526906	-0.731192	0.00022662252388355	0.04782087503007	yes	down	17.03	17.32	17.37	26.15	35.9	26.9	17.24	29.65
ENSMUSG00000037820	Tgm2	transglutaminase 2, C polypeptide [Source:MGI Symbol;Acc:MGI:98731]	2.2004337425229	1.13779	0.00017156580420023	0.040313956663165	yes	up	631.66	526.9	846.54	313.86	211.94	388.78	668.36666666667	304.86
ENSMUSG00000037852	Cpe	carboxypeptidase E [Source:MGI Symbol;Acc:MGI:101932]	0.53934277677456	-0.890726	0.0016841995226352	0.11066279978959	yes	down	159.08	177.36	200.66	384.12	431.47	200.96	179.03333333333	338.85
ENSMUSG00000037907	Ankrd13b	ankyrin repeat domain 13b [Source:MGI Symbol;Acc:MGI:2144501]	0.49015504319677	-1.02869	0.015574430293667	0.2632093973724	yes	down	2.72	2.83	1.99	2.58	6.74	6.47	2.5133333333333	5.2633333333333
ENSMUSG00000037921	Ddx60	DExD/H box helicase 60 [Source:MGI Symbol;Acc:MGI:2384570]	0.66556864690691	-0.587341	0.042694572733402	0.3780453770628	yes	down	1.16	1.63	1.63	2.5	2.47	1.62	1.4733333333333	2.1966666666667
ENSMUSG00000037940	Inpp4b	inositol polyphosphate-4-phosphatase, type II [Source:MGI Symbol;Acc:MGI:2158925]	2.5275586174295	1.3377445505236	0.0029828900791405	0.1401675903171	yes	up	2.56	2.61	4.44	1.19	0.64	2.2	3.2033333333333	1.3433333333333
ENSMUSG00000037946	Fgd3	FYVE, RhoGEF and PH domain containing 3 [Source:MGI Symbol;Acc:MGI:1353657]	1.7780300247096	0.83027968644774	0.047761054257552	0.38873442981795	yes	up	11.45	8.95	12.85	9.46	2.85	6.36	11.083333333333	6.2233333333333
ENSMUSG00000037995	Igsf9	immunoglobulin superfamily, member 9 [Source:MGI Symbol;Acc:MGI:2135283]	0.42535082338034	-1.23327	0.023285008786561	0.30923354955535	yes	down	1.17	1.68	0.87	0.8	2.73	3.81	1.24	2.4466666666667
ENSMUSG00000038009	Dnajc22	DnaJ heat shock protein family (Hsp40) member C22 [Source:MGI Symbol;Acc:MGI:1920028]	2.1799155512682	1.1242722468708	0.026802663048821	0.32425385305733	yes	up	6.85	4.97	1.8	2.37	2	1.71	4.54	2.0266666666667
ENSMUSG00000038022	Mindy4	MINDY lysine 48 deubiquitinase 4 [Source:MGI Symbol;Acc:MGI:3583959]	0.54367849781725	-0.879174	0.0098310238363504	0.21952395751853	yes	down	5.7	5.84	8.24	18.98	12.75	7.94	6.5933333333333	13.223333333333
ENSMUSG00000038067	Csf3	colony stimulating factor 3 (granulocyte) [Source:MGI Symbol;Acc:MGI:1339751]	5.8248290558859	2.5422157109095	0.0278022053277	0.32854959346811	yes	up	0.39	0.37	0.91	0.06	0.06	0.17	0.55666666666667	0.096666666666667
ENSMUSG00000038122	Tbc1d32	TBC1 domain family, member 32 [Source:MGI Symbol;Acc:MGI:2442827]	0.63725249951171	-0.650063	0.030673557410123	0.34080633168814	yes	down	0.66	1.02	0.93	1.55	1.35	1.23	0.87	1.3766666666667
ENSMUSG00000038132	Rbm24	RNA binding motif protein 24 [Source:MGI Symbol;Acc:MGI:3610364]	0.066917498010964	-3.90147	0.0046323106999695	0.17218073143456	yes	down	0	0.04	0.07	0.02	0.95	1	0.036666666666667	0.65666666666667
ENSMUSG00000038143	Stox2	storkhead box 2 [Source:MGI Symbol;Acc:MGI:1918319]	0.26537933268027	-1.91387	0.0023360255461955	0.12641919896174	yes	down	0.3	0.59	0.22	0.35	1.63	2.1	0.37	1.36
ENSMUSG00000038146	Notch3	notch 3 [Source:MGI Symbol;Acc:MGI:99460]	0.40321438617006	-1.31038	0.039678448161886	0.36774170382677	yes	down	2.4	1.03	1.2	0.38	3.92	4.54	1.5433333333333	2.9466666666667
ENSMUSG00000038156	Spon1	spondin 1, (f-spondin) extracellular matrix protein [Source:MGI Symbol;Acc:MGI:2385287]	0.58786664617581	-0.766439	0.0050758020162134	0.17622326718262	yes	down	50.08	49.59	57.26	112.57	92.84	59.98	52.31	88.463333333333
ENSMUSG00000038178	Slc43a2	solute carrier family 43, member 2 [Source:MGI Symbol;Acc:MGI:2442746]	1.6670327465174	0.7372824443209	0.010624812354688	0.22830776734763	yes	up	24.36	14.12	16.74	14.36	7.82	8.33	18.406666666667	10.17
ENSMUSG00000038213	Tapbpl	TAP binding protein-like [Source:MGI Symbol;Acc:MGI:2384853]	0.64927567001651	-0.623097	0.005443233869077	0.17890095316366	yes	down	5.56	4.64	4.69	8.19	7.93	6.61	4.9633333333333	7.5766666666667
ENSMUSG00000038244	Mical2	microtubule associated monooxygenase, calponin and LIM domain containing 2 [Source:MGI Symbol;Acc:MGI:2444947]	1.6372510013316	0.71127551339262	0.012230427263132	0.24035993442522	yes	up	22.71	20.4	23.95	15.91	8.99	16.37	22.353333333333	13.756666666667
ENSMUSG00000038248	Sobp	sine oculis binding protein [Source:MGI Symbol;Acc:MGI:1924427]	0.62504414070855	-0.67797	0.03683601296776	0.36155669384031	yes	down	0.87	0.76	0.52	1.01	1.25	1.22	0.71666666666667	1.16
ENSMUSG00000038253	Hoxa5	homeobox A5 [Source:MGI Symbol;Acc:MGI:96177]	0.24895916604451	-2.00602	0.025293610397423	0.31711839617028	yes	down	0.54	0.63	0.48	0.36	0.93	5.36	0.55	2.2166666666667
ENSMUSG00000038259	Gdf5	growth differentiation factor 5 [Source:MGI Symbol;Acc:MGI:95688]	0.36696078819661	-1.4463	0.00047616033592207	0.06469406768768	yes	down	3.2	2.6	3.05	7.1	12.5	4.36	2.95	7.9866666666667
ENSMUSG00000038264	Sema7a	sema domain, immunoglobulin domain (Ig), and GPI membrane anchor, (semaphorin) 7A [Source:MGI Symbol;Acc:MGI:1306826]	1.6175034590574	0.69376879744787	0.042345791551207	0.37687597907551	yes	up	59.25	57.35	70.76	49.95	20.78	43.41	62.453333333333	38.046666666667
ENSMUSG00000038267	Slc22a23	solute carrier family 22, member 23 [Source:MGI Symbol;Acc:MGI:1920352]	2.1145619496159	1.0803588271411	0.0066669043096792	0.1944255678348	yes	up	10.82	8.69	6.74	4.46	2.04	5.88	8.75	4.1266666666667
ENSMUSG00000038279	Nop2	NOP2 nucleolar protein [Source:MGI Symbol;Acc:MGI:107891]	1.5543069018345	0.63627139566277	0.01563239243877	0.26393046138061	yes	up	37.87	36.02	26.24	20.52	14.68	26.53	33.376666666667	20.576666666667
ENSMUSG00000038298	Pdzk1	PDZ domain containing 1 [Source:MGI Symbol;Acc:MGI:1928901]	8.59818	3.1040316499505	0.01657103597791	0.27154613729148	yes	up	34.27	19.2	2.15	2.24	0.32	3.85	18.54	2.1366666666667
ENSMUSG00000038301	Snx10	sorting nexin 10 [Source:MGI Symbol;Acc:MGI:1919232]	1.9274948457489	0.94672700228169	0.028446984283623	0.33165723906346	yes	up	19.12	21.31	23.78	15.54	4.19	13.48	21.403333333333	11.07
ENSMUSG00000038319	Kcnh2	potassium voltage-gated channel, subfamily H (eag-related), member 2 [Source:MGI Symbol;Acc:MGI:1341722]	0.49074568145474	-1.02695	0.048250385327278	0.38952528930551	yes	down	1.34	1.32	0.73	0.68	1.53	3.4	1.13	1.87
ENSMUSG00000038331	Satb2	special AT-rich sequence binding protein 2 [Source:MGI Symbol;Acc:MGI:2679336]	2.6063058742254	1.38201	0.00067310884568236	0.073686450318141	yes	up	3.78	3.43	7.24	1.58	0.92	2.47	4.8166666666667	1.6566666666667
ENSMUSG00000038335	Tsr1	TSR1 20S rRNA accumulation [Source:MGI Symbol;Acc:MGI:2144566]	1.6857010634808	0.7533487163085	0.011512554427965	0.23433003576873	yes	up	36.31	33.91	29.95	22.26	12.68	25.7	33.39	20.213333333333
ENSMUSG00000038366	Lasp1	LIM and SH3 protein 1 [Source:MGI Symbol;Acc:MGI:109656]	1.61644	0.69281730779011	0.030309676048114	0.339166	yes	up	246.52	214.34	273.62	201.39	87.27	164.42	244.82666666667	151.02666666667
ENSMUSG00000038473	Nos1ap	nitric oxide synthase 1 (neuronal) adaptor protein [Source:MGI Symbol;Acc:MGI:1917979]	2.2635236704848	1.1785703934479	0.036362130279185	0.36128859997307	yes	up	6.18	4.72	5.63	3.86	1.66	3.41	5.51	2.9766666666667
ENSMUSG00000038522	Mfsd4b1	major facilitator superfamily domain containing 4B1 [Source:MGI Symbol;Acc:MGI:2143575]	12.775124667546	3.67527	0.014527803946165	0.25499159676083	yes	up	0.67	0.37	0.03	0.03	0	0.05	0.35666666666667	0.026666666666667
ENSMUSG00000038528	Mfsd4b5	major facilitator superfamily domain containing 4B5 [Source:MGI Symbol;Acc:MGI:2446139]	10.1319	3.3408356576211	0.0047908360282728	0.17309092600272	yes	up	3.19	1.56	0.06	0.09	0.03	0.32	1.6033333333333	0.14666666666667
ENSMUSG00000038545	Cul7	cullin 7 [Source:MGI Symbol;Acc:MGI:1913765]	1.8226132431906	0.86600845532808	0.028317862731555	0.33053805637606	yes	up	113.25	94.23	106.38	75.19	26.34	69.92	104.62	57.15
ENSMUSG00000038560	Sp6	trans-acting transcription factor 6 [Source:MGI Symbol;Acc:MGI:1932575]	0.54851840653193	-0.866388	0.036232872598232	0.36128859997307	yes	down	1.48	1.27	1.43	1.37	3.73	2.5	1.3933333333333	2.5333333333333
ENSMUSG00000038583	Pln	phospholamban [Source:MGI Symbol;Acc:MGI:97622]	0.016282175698879	-5.94056	0.014990402534093	0.25865939572577	yes	down	0	0	0	0	0.94	0.06	0	0.33333333333333
ENSMUSG00000038591	Colec10	collectin sub-family member 10 [Source:MGI Symbol;Acc:MGI:3606482]	6.0149328762318	2.58855	0.030774376991452	0.34126727184287	yes	up	1.33	0.68	0.01	0.03	0.06	0.24	0.67333333333333	0.11
ENSMUSG00000038600	Atp6v0a4	ATPase, H+ transporting, lysosomal V0 subunit A4 [Source:MGI Symbol;Acc:MGI:2153480]	2.3994888685912	1.2627271202992	0.00016898980143332	0.040313956663165	yes	up	2.46	1.82	2.53	0.86	0.81	1.05	2.27	0.90666666666667
ENSMUSG00000038602	Slc35f1	solute carrier family 35, member F1 [Source:MGI Symbol;Acc:MGI:2139810]	0.10908414298083	-3.19649	0.017520867268361	0.27915287600699	yes	down	0	0.09	0.01	0.03	0.5	0.39	0.033333333333333	0.30666666666667
ENSMUSG00000038663	Fsd2	fibronectin type III and SPRY domain containing 2 [Source:MGI Symbol;Acc:MGI:2444310]	0.024573055168568	-5.34678	0.0078348232899931	1	yes	down	0	0	0	0.02	0.2	0.15	0	0.12333333333333
ENSMUSG00000038668	Lpar1	lysophosphatidic acid receptor 1 [Source:MGI Symbol;Acc:MGI:108429]	0.60884117756656	-0.715862	0.0017464117987465	0.11328697589237	yes	down	75.93	87.84	83.46	138.91	165.59	109.82	82.41	138.10666666667
ENSMUSG00000038679	Trps1	transcriptional repressor GATA binding 1 [Source:MGI Symbol;Acc:MGI:1927616]	0.65255037738792	-0.615839	0.028722160203373	0.33254110471038	yes	down	0.86	1.38	1.3	1.61	2.06	1.93	1.18	1.8666666666667
ENSMUSG00000038692	Hoxb4	homeobox B4 [Source:MGI Symbol;Acc:MGI:96185]	0.29932929271082	-1.74019	0.015056925101148	0.25928866528974	yes	down	0.4	0.82	0.47	0.39	2.65	2.6	0.56333333333333	1.88
ENSMUSG00000038700	Hoxb5	homeobox B5 [Source:MGI Symbol;Acc:MGI:96186]	0.24665407090167	-2.01944	0.039955950709225	0.36809392925129	yes	down	0.23	0.78	0.37	0.12	2.13	3.4	0.46	1.8833333333333
ENSMUSG00000038702	Dsel	dermatan sulfate epimerase-like [Source:MGI Symbol;Acc:MGI:2442948]	0.65177335234749	-0.617558	0.0082233561194134	0.20445822743585	yes	down	2.26	2.36	1.77	3.04	3.95	3.54	2.13	3.51
ENSMUSG00000038718	Pbx3	pre B cell leukemia homeobox 3 [Source:MGI Symbol;Acc:MGI:97496]	0.52690251176904	-0.924392	0.01425130846279	0.25458931710647	yes	down	3.19	4.1	3.77	3.71	8.96	8.14	3.6866666666667	6.9366666666667
ENSMUSG00000038732	Mboat1	membrane bound O-acyltransferase domain containing 1 [Source:MGI Symbol;Acc:MGI:2387184]	2.3172769208487	1.2124304604577	0.0041041993967356	0.16392967404567	yes	up	4.22	2.85	2.58	1.46	0.68	1.84	3.2166666666667	1.3266666666667
ENSMUSG00000038742	Angptl6	angiopoietin-like 6 [Source:MGI Symbol;Acc:MGI:1917976]	3.5020697908848	1.8082078347595	0.023986383038027	0.31170542926527	yes	up	5.75	2.5	0.61	0.5	0.55	1.41	2.9533333333333	0.82
ENSMUSG00000038777	Sema6c	sema domain, transmembrane domain (TM), and cytoplasmic domain, (semaphorin) 6C [Source:MGI Symbol;Acc:MGI:1338032]	0.49652379681732	-1.01007	0.013878470609408	0.25146039790494	yes	down	0.78	0.94	0.49	1.02	1.23	1.36	0.73666666666667	1.2033333333333
ENSMUSG00000038843	Gcnt1	glucosaminyl (N-acetyl) transferase 1, core 2 [Source:MGI Symbol;Acc:MGI:95676]	2.5355962659776	1.3423250485367	0.0068584199962826	0.1944255678348	yes	up	7.98	7.56	9.98	5.89	1.37	3.85	8.5066666666667	3.7033333333333
ENSMUSG00000038845	Phb	prohibitin [Source:MGI Symbol;Acc:MGI:97572]	1.5341524446708	0.61744184675433	0.0048774943095397	0.17309092600272	yes	up	89.35	70.32	55.36	71.49	45.66	55.45	71.676666666667	57.533333333333
ENSMUSG00000038859	Baiap2l1	BAI1-associated protein 2-like 1 [Source:MGI Symbol;Acc:MGI:1914148]	3.0098158519664	1.5896752220076	1.2931076759996E-5	0.0067415733098574	yes	up	76.56	63.53	82.64	38.55	14.76	18.77	74.243333333333	24.026666666667
ENSMUSG00000038916	Soga3	SOGA family member 3 [Source:MGI Symbol;Acc:MGI:1914662]	0.13640292372436	-2.87405	0.0026326499943962	0.13155281371995	yes	down	0.03	0.16	0.08	0.46	2	0.91	0.09	1.1233333333333
ENSMUSG00000038963	Slco4a1	solute carrier organic anion transporter family, member 4a1 [Source:MGI Symbol;Acc:MGI:1351866]	1.9532922596225	0.96590782734174	0.039554807864057	0.36734026355991	yes	up	27.75	21.84	27.66	18.28	4.34	16.62	25.75	13.08
ENSMUSG00000039004	Bmp6	bone morphogenetic protein 6 [Source:MGI Symbol;Acc:MGI:88182]	2.6314993623705	1.3958850452563	0.010963228668789	0.23072540341414	yes	up	2.27	1.85	0.65	0.8	0.32	0.81	1.59	0.64333333333333
ENSMUSG00000039031	Arhgap18	Rho GTPase activating protein 18 [Source:MGI Symbol;Acc:MGI:1921160]	1.9909199605567	0.99343522265106	0.029867479874364	0.33792428835308	yes	up	19.44	21.92	25.41	16.03	4.19	13.56	22.256666666667	11.26
ENSMUSG00000039057	Myo16	myosin XVI [Source:MGI Symbol;Acc:MGI:2685951]	0.060044126026609	-4.05783	0.0050181849422034	0.17563647297712	yes	down	0	0.03	0.01	0.01	0.19	0.38	0.013333333333333	0.19333333333333
ENSMUSG00000039081	Zfp503	zinc finger protein 503 [Source:MGI Symbol;Acc:MGI:1353644]	0.46878037364984	-1.09302	0.0063022458162922	0.18842997549702	yes	down	3.07	4.09	2.08	3.27	7.53	8.66	3.08	6.4866666666667
ENSMUSG00000039103	Nexn	nexilin [Source:MGI Symbol;Acc:MGI:1916060]	0.31916542100073	-1.64762	8.3466345890035E-6	0.0049662475804571	yes	down	1.76	3.1	3.23	12.61	8.64	6.09	2.6966666666667	9.1133333333333
ENSMUSG00000039131	Gipc2	GIPC PDZ domain containing family, member 2 [Source:MGI Symbol;Acc:MGI:1889209]	3.0705016059392	1.6184743576436	0.00015902528926663	0.039767845888343	yes	up	17.1	10.76	5.28	4.44	2.96	3.69	11.046666666667	3.6966666666667
ENSMUSG00000039137	Whrn	whirlin [Source:MGI Symbol;Acc:MGI:2682003]	0.30617066797745	-1.70759	0.04026319391265	0.36812608223231	yes	down	0.3	0.52	0.46	0.37	1.2	1.91	0.42666666666667	1.16
ENSMUSG00000039145	Camk1d	calcium/calmodulin-dependent protein kinase ID [Source:MGI Symbol;Acc:MGI:2442190]	0.66265848719842	-0.593663	0.027555458999151	0.32793219509837	yes	down	1.36	0.97	0.98	1.27	3.69	2.42	1.1033333333333	2.46
ENSMUSG00000039154	Shd	src homology 2 domain-containing transforming protein D [Source:MGI Symbol;Acc:MGI:1099461]	0.090538435692435	-3.46533	0.022520612326015	0.30494399004988	yes	down	0	0.53	0	0.11	1.6	1.87	0.17666666666667	1.1933333333333
ENSMUSG00000039176	Polg	polymerase (DNA directed), gamma [Source:MGI Symbol;Acc:MGI:1196389]	1.6253488875388	0.70074943155428	0.00078865539842921	0.078484210643944	yes	up	32.41	31.17	27.01	19.99	18.66	21.9	30.196666666667	20.183333333333
ENSMUSG00000039196	Orm1	orosomucoid 1 [Source:MGI Symbol;Acc:MGI:97443]	2.0966500818253	1.0680861044774	0.00024288374760679	0.048732082150641	yes	up	36.52	24.68	30.57	11.13	15.46	17.05	30.59	14.546666666667
ENSMUSG00000039239	Tgfb2	transforming growth factor, beta 2 [Source:MGI Symbol;Acc:MGI:98726]	0.58132657582472	-0.782579	0.0016337667804214	0.10842556075451	yes	down	26.68	23.38	24.54	37.73	55.38	34.3	24.866666666667	42.47
ENSMUSG00000039328	Rnf122	ring finger protein 122 [Source:MGI Symbol;Acc:MGI:1916117]	0.39166562200021	-1.35231	0.042231050509873	0.37687597907551	yes	down	1.3	1.8	0.8	0.76	4.12	5.08	1.3	3.32
ENSMUSG00000039376	Synpo2l	synaptopodin 2-like [Source:MGI Symbol;Acc:MGI:1916010]	0.37601893421534	-1.41112	0.017410673460106	0.27902322867858	yes	down	0.27	0.21	0.26	0.32	0.87	0.78	0.24666666666667	0.65666666666667
ENSMUSG00000039385	Cdh6	cadherin 6 [Source:MGI Symbol;Acc:MGI:107435]	0.31989851221607	-1.64431	0.043732209380647	0.37862482331313	yes	down	0.16	0.23	0.12	0.06	0.51	1.01	0.17	0.52666666666667
ENSMUSG00000039410	Prdm16	PR domain containing 16 [Source:MGI Symbol;Acc:MGI:1917923]	0.5030297939635	-0.991284	0.044462972177787	0.38074867738348	yes	down	1.49	0.29	0.19	0.62	1.34	1.9	0.65666666666667	1.2866666666667
ENSMUSG00000039452	Snx22	sorting nexin 22 [Source:MGI Symbol;Acc:MGI:2685966]	2.9497051294244	1.5605707410577	0.0052215299095422	0.17771183926242	yes	up	8.31	7.1	12.25	3.22	0.9	6.19	9.22	3.4366666666667
ENSMUSG00000039474	Wfs1	wolframin ER transmembrane glycoprotein [Source:MGI Symbol;Acc:MGI:1328355]	1.5788098141616	0.65883739241954	0.038354642110127	0.36483426108613	yes	up	22.96	16.95	24.55	15.53	8.52	16.11	21.486666666667	13.386666666667
ENSMUSG00000039477	Tnrc18	trinucleotide repeat containing 18 [Source:MGI Symbol;Acc:MGI:3648294]	1.5063988245581	0.59110377933131	0.0050297811019452	0.17568597755884	yes	up	28.41	23.5	22.03	15.76	13.15	18.65	24.646666666667	15.853333333333
ENSMUSG00000039485	Tspyl4	TSPY-like 4 [Source:MGI Symbol;Acc:MGI:106393]	0.56035797604798	-0.835579	0.019656207554051	0.28840804536153	yes	down	1.78	2.26	2.29	1.48	2.68	2.98	2.11	2.38
ENSMUSG00000039529	Atp8b1	ATPase, class I, type 8B, member 1 [Source:MGI Symbol;Acc:MGI:1859665]	0.65335544809113	-0.61406	0.007913897712873	0.2020791510498	yes	down	20.23	20.38	19.92	37.43	31.67	22.72	20.176666666667	30.606666666667
ENSMUSG00000039637	Coro7	coronin 7 [Source:MGI Symbol;Acc:MGI:1926135]	1.5946925291944	0.67327828645571	0.019932680662128	0.29036892688379	yes	up	14.62	8.87	8.86	6.85	5.11	8.26	10.783333333333	6.74
ENSMUSG00000039640	Mrpl12	mitochondrial ribosomal protein L12 [Source:MGI Symbol;Acc:MGI:1926273]	1.5024655398382	0.58733190203483	0.011678178845634	0.23579304592412	yes	up	89.4	79.33	68.54	47.9	40.95	67.78	79.09	52.21
ENSMUSG00000039682	Lap3	leucine aminopeptidase 3 [Source:MGI Symbol;Acc:MGI:1914238]	1.5023640331946	0.58723443019639	0.018559528699299	0.2819635310417	yes	up	74.76	63.45	52.27	36.83	29.09	51.52	63.493333333333	39.146666666667
ENSMUSG00000039701	Usp53	ubiquitin specific peptidase 53 [Source:MGI Symbol;Acc:MGI:2139607]	0.57581183037856	-0.796331	0.0098647733849933	0.2195394382664	yes	down	73.75	86.02	76.84	113.87	197.41	90.86	78.87	134.04666666667
ENSMUSG00000039738	Slx4	SLX4 structure-specific endonuclease subunit homolog (S. cerevisiae) [Source:MGI Symbol;Acc:MGI:106299]	1.5815859971747	0.66137200310441	0.01653941184249	0.271539	yes	up	17.55	12.19	12.57	8.45	5.84	11.56	14.103333333333	8.6166666666667
ENSMUSG00000039783	Kmo	kynurenine 3-monooxygenase (kynurenine 3-hydroxylase) [Source:MGI Symbol;Acc:MGI:2138151]	8.1139127900348	3.0203977962513	0.0069940956317455	0.1944255678348	yes	up	2.6	1.63	0.04	0.11	0.06	0.37	1.4233333333333	0.18
ENSMUSG00000039787	Cercam	cerebral endothelial cell adhesion molecule [Source:MGI Symbol;Acc:MGI:2139134]	0.55043266238467	-0.861362	0.037330046580063	0.36198899288473	yes	down	3	1.93	0.86	3.33	2.52	4.44	1.93	3.43
ENSMUSG00000039798	2600006K01Rik	RIKEN cDNA 2600006K01 gene [Source:MGI Symbol;Acc:MGI:1917569]	0.10532535872872	-3.24708	0.044564411751266	1	yes	down	0	0.05	0.06	0.58	0.12	0.35	0.036666666666667	0.35
ENSMUSG00000039886	Tmem120a	transmembrane protein 120A [Source:MGI Symbol;Acc:MGI:2686991]	1.6044072019191	0.6820403472995	0.012707941833899	0.24418211174157	yes	up	57.55	50.71	44.61	39.59	20.47	35.01	50.956666666667	31.69
ENSMUSG00000039899	Fgl2	fibrinogen-like protein 2 [Source:MGI Symbol;Acc:MGI:103266]	0.42635593167141	-1.22987	0.0058741846729627	0.18262893068824	yes	down	8.38	23.57	13.82	47.97	39.8	18.09	15.256666666667	35.286666666667
ENSMUSG00000039903	Eva1c	eva-1 homolog C (C. elegans) [Source:MGI Symbol;Acc:MGI:1918217]	0.63008669765993	-0.666378	0.0071285626486892	0.19462555142901	yes	down	111.46	115.24	127.87	203.05	226.44	134.79	118.19	188.09333333333
ENSMUSG00000039910	Cited2	Cbp/p300-interacting transactivator, with Glu/Asp-rich carboxy-terminal domain, 2 [Source:MGI Symbol;Acc:MGI:1306784]	1.6875856021592	0.75496068419505	0.040322126654249	0.36812608223231	yes	up	490.04	322.68	622.83	394.91	178.58	286.17	478.51666666667	286.55333333333
ENSMUSG00000039942	Ptger4	prostaglandin E receptor 4 (subtype EP4) [Source:MGI Symbol;Acc:MGI:104311]	1.8656048228547	0.89964342322841	0.0015048872082469	0.10333513738911	yes	up	6.65	5.85	7.77	2.91	3.25	4.7	6.7566666666667	3.62
ENSMUSG00000039943	Plcb4	phospholipase C, beta 4 [Source:MGI Symbol;Acc:MGI:107464]	2.0245694840329	1.0176151577338	0.0039128060902307	0.15896803505274	yes	up	6.65	8.62	9.32	5.29	2.05	4.45	8.1966666666667	3.93
ENSMUSG00000039982	Dtx4	deltex 4, E3 ubiquitin ligase [Source:MGI Symbol;Acc:MGI:2672905]	0.37261085685758	-1.42426	0.00029227030027927	0.053126849191419	yes	down	1.71	2.49	1.37	2.52	6.23	6.02	1.8566666666667	4.9233333333333
ENSMUSG00000040013	Fkbp6	FK506 binding protein 6 [Source:MGI Symbol;Acc:MGI:2137612]	6.6668079798987	2.737	0.0032207755921051	0.14702244138035	yes	up	1.99	1.86	0.51	0.39	0.07	0.19	1.4533333333333	0.21666666666667
ENSMUSG00000040034	Nup43	nucleoporin 43 [Source:MGI Symbol;Acc:MGI:1917162]	1.5174649131727	0.60166315886847	0.036885247675678	0.36155669384031	yes	up	18.15	18.1	11.97	10.45	7.87	13.3	16.073333333333	10.54
ENSMUSG00000040037	Negr1	neuronal growth regulator 1 [Source:MGI Symbol;Acc:MGI:2444846]	0.065227666498353	-3.93837	0.032081624353047	0.34567736416349	yes	down	0.04	0.01	0	0	0.8	0.76	0.016666666666667	0.52
ENSMUSG00000040111	Gramd1b	GRAM domain containing 1B [Source:MGI Symbol;Acc:MGI:1925037]	0.63449455503273	-0.65632	0.012501583534023	0.24248906396758	yes	down	97.65	89.26	82.95	171.32	125.58	89.44	89.953333333333	128.78
ENSMUSG00000040181	Fmo1	flavin containing monooxygenase 1 [Source:MGI Symbol;Acc:MGI:1310002]	2.048	1.03422	0.0014432908972793	0.10086749783535	yes	up	62.09	43.46	22.71	15.14	23.35	27.77	42.753333333333	22.086666666667
ENSMUSG00000040183	Ankrd6	ankyrin repeat domain 6 [Source:MGI Symbol;Acc:MGI:2154278]	0.57583971575433	-0.796261	0.047915401436641	0.38948733355324	yes	down	0.76	0.98	0.63	0.82	1.43	1.79	0.79	1.3466666666667
ENSMUSG00000040187	Bmal2	basic helix-loop-helix ARNT like 2 [Source:MGI Symbol;Acc:MGI:2684845]	8.6811539081873	3.1178868199711	0.009089205419448	0.21454752327302	yes	up	0.45	1.32	0.93	0.02	0.4	0	0.9	0.14
ENSMUSG00000040234	Tm7sf3	transmembrane 7 superfamily member 3 [Source:MGI Symbol;Acc:MGI:1914873]	1.5010062670473	0.5859300005557	0.046785393544595	0.38664289265024	yes	up	8.87	7.97	10.86	7.96	4.39	6.34	9.2333333333333	6.23
ENSMUSG00000040254	Sema3d	sema domain, immunoglobulin domain (Ig), short basic domain, secreted, (semaphorin) 3D [Source:MGI Symbol;Acc:MGI:1860118]	0.19774880309872	-2.33826	0.01839458909297	0.28174871007185	yes	down	0.03	0.14	0.15	0.1	0.32	0.68	0.10666666666667	0.36666666666667
ENSMUSG00000040258	Nxph4	neurexophilin 4 [Source:MGI Symbol;Acc:MGI:1336197]	0.38166521106633	-1.38962	0.021844498709941	0.30130041985614	yes	down	0.67	0.6	0.37	2.13	0.97	1.11	0.54666666666667	1.4033333333333
ENSMUSG00000040260	Daam2	dishevelled associated activator of morphogenesis 2 [Source:MGI Symbol;Acc:MGI:1923691]	0.57392391731481	-0.801069	0.02573298394809	0.31846457806543	yes	down	1.61	1.4	0.77	2.63	1.27	2.38	1.26	2.0933333333333
ENSMUSG00000040268	Plekha1	pleckstrin homology domain containing, family A (phosphoinositide binding specific) member 1 [Source:MGI Symbol;Acc:MGI:2442213]	0.58475700049076	-0.774091	0.033477976798705	0.35073618072961	yes	down	111.86	120.74	102.63	117.89	313.25	135.58	111.74333333333	188.90666666667
ENSMUSG00000040284	Gzmg	granzyme G [Source:MGI Symbol;Acc:MGI:109253]	0.65009750794153	-0.621272	0.039358053621013	0.36669720044847	yes	down	2123.1	2948.35	1867.77	4974.08	2916.71	2617.2	2313.0733333333	3502.6633333333
ENSMUSG00000040387	Klhl32	kelch-like 32 [Source:MGI Symbol;Acc:MGI:3612790]	0.088377347346215	-3.50018	0.026179837418916	1	yes	down	0.03	0.03	0	0.12	0.17	0.2	0.02	0.16333333333333
ENSMUSG00000040405	Havcr1	hepatitis A virus cellular receptor 1 [Source:MGI Symbol;Acc:MGI:2159680]	0.59471085369023	-0.74974	0.017377056507077	0.27902322867858	yes	down	18.8	21.2	20.27	34.09	46.21	20.47	20.09	33.59
ENSMUSG00000040415	Dtx3	deltex 3, E3 ubiquitin ligase [Source:MGI Symbol;Acc:MGI:2135752]	0.63605646246937	-0.652773	0.0052251244155379	0.17771183926242	yes	down	14.3	11.04	12.84	15.8	23.33	18.23	12.726666666667	19.12
ENSMUSG00000040447	Spns2	SPNS lysolipid transporter 2, sphingosine-1-phosphate [Source:MGI Symbol;Acc:MGI:2384936]	1.8313344718235	0.87289530657661	0.0085040566433487	0.20803168264231	yes	up	8.86	6.23	3.95	3.39	3.05	4.96	6.3466666666667	3.8
ENSMUSG00000040451	Sgms1	sphingomyelin synthase 1 [Source:MGI Symbol;Acc:MGI:2444110]	2.4406791463272	1.2872826497166	0.001304973622777	0.096841797774177	yes	up	15.11	11.94	15.11	7.74	2.53	6.96	14.053333333333	5.7433333333333
ENSMUSG00000040473	Cfap69	cilia and flagella associated protein 69 [Source:MGI Symbol;Acc:MGI:2443778]	0.43300718312987	-1.20754	0.017941671825366	0.27976113285241	yes	down	1.97	0.91	3.19	3.97	3.3	0.7	2.0233333333333	2.6566666666667
ENSMUSG00000040478	Prdm13	PR domain containing 13 [Source:MGI Symbol;Acc:MGI:2448528]	0.025743621381546	-5.27964	0.0081001172838626	0.20285562225406	yes	down	0	0.04	0	0	0.56	0.4	0.013333333333333	0.32
ENSMUSG00000040483	Xaf1	XIAP associated factor 1 [Source:MGI Symbol;Acc:MGI:3772572]	0.66610871498858	-0.58617	0.017055140505421	0.27556301142541	yes	down	51.8	68.27	76.16	102.2	121.67	71.8	65.41	98.556666666667
ENSMUSG00000040564	Apoc1	apolipoprotein C-I [Source:MGI Symbol;Acc:MGI:88053]	4.8417668391459	2.2755336063696	0.010451111832136	0.22683513794151	yes	up	39.85	33.58	4.59	6.92	1.14	7.44	26.006666666667	5.1666666666667
ENSMUSG00000040600	Eps8l3	EPS8-like 3 [Source:MGI Symbol;Acc:MGI:2139743]	34.144894403357	5.0935979671179	0.00099895703648482	0.088064743978464	yes	up	2.91	1.66	0	0.03	0	0.1	1.5233333333333	0.043333333333333
ENSMUSG00000040605	Bace2	beta-site APP-cleaving enzyme 2 [Source:MGI Symbol;Acc:MGI:1860440]	0.54739572682608	-0.869344	0.020958626781391	0.29789217884094	yes	down	12.15	12.61	13.29	37.91	23.75	10.93	12.683333333333	24.196666666667
ENSMUSG00000040610	Tlx3	T cell leukemia, homeobox 3 [Source:MGI Symbol;Acc:MGI:1351209]	0.075864441190439	-3.72043	0.0051842823328756	0.17771183926242	yes	down	0.05	0.1	0	0.21	1.03	0.67	0.05	0.63666666666667
ENSMUSG00000040613	Apobec1	apolipoprotein B mRNA editing enzyme, catalytic polypeptide 1 [Source:MGI Symbol;Acc:MGI:103298]	0.52750371481301	-0.922747	0.0136176704205	0.24970280286616	yes	down	6.72	8.03	5.82	12.33	19.17	7.15	6.8566666666667	12.883333333333
ENSMUSG00000040616	Tmem51	transmembrane protein 51 [Source:MGI Symbol;Acc:MGI:2384874]	1.9282294454474	0.94727673212488	0.0053655814626037	0.17873186899079	yes	up	8.36	5.28	4.24	2.54	3.46	3.15	5.96	3.05
ENSMUSG00000040653	Ppp1r14c	protein phosphatase 1, regulatory inhibitor subunit 14C [Source:MGI Symbol;Acc:MGI:1923392]	0.24626814838243	-2.0217	0.023924041040611	0.31170542926527	yes	down	0.3	0.08	0.08	0.23	0.58	0.85	0.15333333333333	0.55333333333333
ENSMUSG00000040666	Sh3bgr	SH3-binding domain glutamic acid-rich protein [Source:MGI Symbol;Acc:MGI:1354740]	0.27262677114292	-1.875	0.017210775133135	0.27780348449228	yes	down	0.54	1.02	0.3	3.47	3.97	3.01	0.62	3.4833333333333
ENSMUSG00000040703	Cyp2s1	cytochrome P450, family 2, subfamily s, polypeptide 1 [Source:MGI Symbol;Acc:MGI:1921384]	2.3277062748905	1.2189090210925	0.033563771347467	0.35078308576654	yes	up	4.63	2.89	0.85	1.38	0.89	1.24	2.79	1.17
ENSMUSG00000040728	Esrp1	epithelial splicing regulatory protein 1 [Source:MGI Symbol;Acc:MGI:1917326]	2.4575948363389	1.2972470899233	0.0074332852776723	0.19854696202204	yes	up	12.67	11.85	12.17	7.01	1.39	5.69	12.23	4.6966666666667
ENSMUSG00000040734	Ppp1r13l	protein phosphatase 1, regulatory subunit 13 like [Source:MGI Symbol;Acc:MGI:3525053]	1.6067093796303	0.68410899902975	0.030301524935891	0.339166	yes	up	25.51	16.84	25.01	17.53	7.88	14.88	22.453333333333	13.43
ENSMUSG00000040740	Slc25a34	solute carrier family 25, member 34 [Source:MGI Symbol;Acc:MGI:2686215]	2.6712814259593	1.4175319753919	0.015483202917625	0.26218122310463	yes	up	1.47	1.62	0.53	0.59	0.31	0.43	1.2066666666667	0.44333333333333
ENSMUSG00000040752	Myh6	myosin, heavy polypeptide 6, cardiac muscle, alpha [Source:MGI Symbol;Acc:MGI:97255]	0.020647474184119	-5.59789	0.00075704430479996	0.077294671475286	yes	down	0.07	0.28	0.02	0.01	4.9	11.86	0.12333333333333	5.59
ENSMUSG00000040808	S100g	S100 calcium binding protein G [Source:MGI Symbol;Acc:MGI:104528]	4.32094	2.1113461418756	2.5381368459707E-5	0.011525145072954	yes	up	490.12	352	98.87	45.33	101.17	64.26	313.66333333333	70.253333333333
ENSMUSG00000040852	Plekhh2	pleckstrin homology domain containing, family H (with MyTH4 domain) member 2 [Source:MGI Symbol;Acc:MGI:2146813]	1.9362803022746	0.95328781698732	0.033242106133107	0.35017859665859	yes	up	2.33	2.78	2.12	1.34	0.49	1.87	2.41	1.2333333333333
ENSMUSG00000040929	Rfx3	regulatory factor X, 3 (influences HLA class II expression) [Source:MGI Symbol;Acc:MGI:106582]	0.45938999350705	-1.12221	0.00064672615662528	0.072885819616579	yes	down	0.45	0.44	0.37	0.63	0.86	1.1	0.42	0.86333333333333
ENSMUSG00000040966	Slc22a2	solute carrier family 22 (organic cation transporter), member 2 [Source:MGI Symbol;Acc:MGI:1335072]	17.8613	4.1587645444264	0.04187850234028	0.37596959307051	yes	up	4.93	3.05	0.04	0	0.03	0.4	2.6733333333333	0.14333333333333
ENSMUSG00000040987	Mill2	MHC I like leukocyte 2 [Source:MGI Symbol;Acc:MGI:2179989]	0.50471839854599	-0.986449	0.0070819254760964	0.1944255678348	yes	down	4.57	4.98	4.7	12.39	8.27	5.11	4.75	8.59
ENSMUSG00000041073	Nacad	NAC alpha domain containing [Source:MGI Symbol;Acc:MGI:3603030]	2.1552367239693	1.1078463387993	0.035162914206525	0.35922799563859	yes	up	5.5	4.99	2.75	4.19	0.64	2.43	4.4133333333333	2.42
ENSMUSG00000041126	H2az2	H2A.Z histone variant 2 [Source:MGI Symbol;Acc:MGI:1924855]	0.58842623728517	-0.765067	0.00035967886574833	0.055885044779037	yes	down	17.59	24.14	26.99	26.51	37.8	41.63	22.906666666667	35.313333333333
ENSMUSG00000041168	Lonp1	lon peptidase 1, mitochondrial [Source:MGI Symbol;Acc:MGI:1921392]	1.5542	0.63616797586011	0.017345701951246	0.27893763948626	yes	up	76.05	71.6	70.67	40.78	33.31	65.45	72.773333333333	46.513333333333
ENSMUSG00000041272	Tox	thymocyte selection-associated high mobility group box [Source:MGI Symbol;Acc:MGI:2181659]	0.29607015185591	-1.75599	0.00070526722062712	0.075119665999512	yes	down	0.46	0.27	0.15	1	1.23	0.94	0.29333333333333	1.0566666666667
ENSMUSG00000041324	Inhba	inhibin beta-A [Source:MGI Symbol;Acc:MGI:96570]	0.53339339891059	-0.906728	0.0077101669471804	0.2003598353518	yes	down	8.66	9.36	6.77	15.88	20.27	8.1	8.2633333333333	14.75
ENSMUSG00000041362	Shtn1	shootin 1 [Source:MGI Symbol;Acc:MGI:1918903]	1.8075373595888	0.85402546622839	0.0052946768916089	0.17858509007117	yes	up	6.98	7.13	6.01	3.57	2.35	5.1	6.7066666666667	3.6733333333333
ENSMUSG00000041372	B4galnt3	beta-1,4-N-acetyl-galactosaminyl transferase 3 [Source:MGI Symbol;Acc:MGI:3041155]	4.4061976619133	2.1395342157528	0.0010629320294764	0.088168724310982	yes	up	1.85	1.15	0.55	0.24	0.12	0.42	1.1833333333333	0.26
ENSMUSG00000041420	Meis3	Meis homeobox 3 [Source:MGI Symbol;Acc:MGI:108519]	0.45203527999199	-1.14549	0.0015349118498613	0.10403242212402	yes	down	4.19	3.3	2.66	3.62	5.72	9.9	3.3833333333333	6.4133333333333
ENSMUSG00000041476	Smpx	small muscle protein, X-linked [Source:MGI Symbol;Acc:MGI:1913356]	0.014721287678195	-6.08595	0.0056593062392222	0.1819016430064	yes	down	0	0	0	0	1.98	2.06	0	1.3466666666667
ENSMUSG00000041530	Ago1	argonaute RISC catalytic subunit 1 [Source:MGI Symbol;Acc:MGI:2446630]	0.57070311542545	-0.809188	0.0017916456982649	0.11457479335591	yes	down	4	4.46	3.55	4.81	8.72	7.7	4.0033333333333	7.0766666666667
ENSMUSG00000041540	Sox5	SRY (sex determining region Y)-box 5 [Source:MGI Symbol;Acc:MGI:98367]	0.63634217029906	-0.652125	0.017742305873309	0.27976113285241	yes	down	1.26	1.67	1.24	1.8	2.52	2.21	1.39	2.1766666666667
ENSMUSG00000041607	Mbp	myelin basic protein [Source:MGI Symbol;Acc:MGI:96925]	0.56922004322772	-0.812942	0.019632708935475	0.2883084193035	yes	down	6.85	6.28	5.57	7.49	16.61	8.01	6.2333333333333	10.703333333333
ENSMUSG00000041774	Ydjc	YdjC homolog (bacterial) [Source:MGI Symbol;Acc:MGI:1916351]	2.0469650899319	1.0334864980567	0.013656027760858	0.24987779322757	yes	up	12.33	11.05	13.25	7.27	2.35	6.93	12.21	5.5166666666667
ENSMUSG00000041782	Lad1	ladinin [Source:MGI Symbol;Acc:MGI:109343]	2.9056602739106	1.5388660347686	0.0072640730720795	0.19676857277666	yes	up	45.85	37.69	45.97	16.21	3.29	25.32	43.17	14.94
ENSMUSG00000041836	Ptpre	protein tyrosine phosphatase receptor type E [Source:MGI Symbol;Acc:MGI:97813]	1.9700415610158	0.97822606584351	0.017606031431545	0.27961586766635	yes	up	9.46	8.4	9.87	5.49	2	6.63	9.2433333333333	4.7066666666667
ENSMUSG00000042002	Foxn4	forkhead box N4 [Source:MGI Symbol;Acc:MGI:2151057]	0.025364749570757	-5.30103	0.036477640010391	1	yes	down	0	0	0	0	0.49	0.07	0	0.18666666666667
ENSMUSG00000042066	Tmcc2	transmembrane and coiled-coil domains 2 [Source:MGI Symbol;Acc:MGI:1916125]	0.55504453952207	-0.849325	0.0078810770763593	0.20194681118746	yes	down	1.75	2.12	1.14	2.28	2.94	3.49	1.67	2.9033333333333
ENSMUSG00000042118	Bhmt2	betaine-homocysteine methyltransferase 2 [Source:MGI Symbol;Acc:MGI:1891379]	13.850360072152	3.7918515778445	0.039440772948343	0.36701679748417	yes	up	0.7	0.97	0	0	0	0.12	0.55666666666667	0.04
ENSMUSG00000042121	Ssh1	slingshot protein phosphatase 1 [Source:MGI Symbol;Acc:MGI:2686240]	1.9670044948278	0.97600025434158	0.0053484004686665	0.17873186899079	yes	up	9.53	7.35	9.07	4.82	2.23	5.92	8.65	4.3233333333333
ENSMUSG00000042148	Cox10	heme A:farnesyltransferase cytochrome c oxidase assembly factor 10 [Source:MGI Symbol;Acc:MGI:1917633]	1.57607	0.65633407758949	0.040280451513785	0.36812608223231	yes	up	8.52	8.09	7.01	5.45	2.93	6.85	7.8733333333333	5.0766666666667
ENSMUSG00000042265	Trem1	triggering receptor expressed on myeloid cells 1 [Source:MGI Symbol;Acc:MGI:1930005]	0.19622352122026	-2.34943	0.043924571039813	0.37968230345136	yes	down	0.07	0.04	0.02	0.18	0.44	0.12	0.043333333333333	0.24666666666667
ENSMUSG00000042357	Gjb5	gap junction protein, beta 5 [Source:MGI Symbol;Acc:MGI:95723]	1.9378759958149	0.95447625602301	0.024579205393804	0.3138400212149	yes	up	31.51	34.13	32.2	25	6.69	18.39	32.613333333333	16.693333333333
ENSMUSG00000042367	Gjb3	gap junction protein, beta 3 [Source:MGI Symbol;Acc:MGI:95721]	2.37376	1.2471723030171	0.0047602903979452	0.17309092600272	yes	up	63.74	59.34	57.74	34.16	8.62	30.53	60.273333333333	24.436666666667
ENSMUSG00000042377	Fam83g	family with sequence similarity 83, member G [Source:MGI Symbol;Acc:MGI:1916890]	2.7475103605677	1.4581249214335	0.0164812011327	0.27084107194737	yes	up	17.04	13.5	13.92	8.5	0.82	6.74	14.82	5.3533333333333
ENSMUSG00000042401	Crtac1	cartilage acidic protein 1 [Source:MGI Symbol;Acc:MGI:1920082]	0.26075074420808	-1.93926	0.049658980358062	0.39287744432754	yes	down	0.2	0.06	0.07	0.49	0.93	0.46	0.11	0.62666666666667
ENSMUSG00000042428	Mgat3	mannoside acetylglucosaminyltransferase 3 [Source:MGI Symbol;Acc:MGI:104532]	0.64122442928057	-0.641099	0.0092844287341823	0.21678324466619	yes	down	17.68	15.35	15.53	26.15	30.92	17.98	16.186666666667	25.016666666667
ENSMUSG00000042439	Zfp532	zinc finger protein 532 [Source:MGI Symbol;Acc:MGI:3036282]	0.60945681621106	-0.714404	0.030001402546983	0.33834915094654	yes	down	4.11	4.34	2.45	3.25	7.56	5.96	3.6333333333333	5.59
ENSMUSG00000042485	Mustn1	musculoskeletal, embryonic nuclear protein 1 [Source:MGI Symbol;Acc:MGI:1913425]	0.64412645466104	-0.634584	0.013366243616561	0.24885127823274	yes	down	99.68	104.55	110.18	196.39	175.63	113.14	104.80333333333	161.72
ENSMUSG00000042515	Pwwp3b	PWWP domain containing 3B [Source:MGI Symbol;Acc:MGI:2445062]	1.9489961865763	0.96273126780827	0.046251282500555	0.38605724651692	yes	up	9.74	9.88	14.63	8.22	2.04	7.34	11.416666666667	5.8666666666667
ENSMUSG00000042532	Golga7b	golgin A7B [Source:MGI Symbol;Acc:MGI:1918396]	0.61697150810818	-0.696724	0.021488008726985	0.30038498004248	yes	down	22.58	15.03	15.45	23.41	39.83	21.89	17.686666666667	28.376666666667
ENSMUSG00000042631	Xkr7	X-linked Kx blood group related 7 [Source:MGI Symbol;Acc:MGI:3526711]	0.026162405622211	-5.25636	0.032973377901809	1	yes	down	0	0	0	0	0.16	0.37	0	0.17666666666667
ENSMUSG00000042638	Gucy2c	guanylate cyclase 2c [Source:MGI Symbol;Acc:MGI:106903]	4.3577440371937	2.1235814587034	0.024989402079528	0.3157100699226	yes	up	2.44	1.51	0.19	0.5	0.04	0.4	1.38	0.31333333333333
ENSMUSG00000042671	Rgs8	regulator of G-protein signaling 8 [Source:MGI Symbol;Acc:MGI:108408]	0.55564238985973	-0.847771	0.038391597566632	0.36498458182493	yes	down	0.36	0.48	0.26	0.58	0.76	0.53	0.36666666666667	0.62333333333333
ENSMUSG00000042684	Npl	N-acetylneuraminate pyruvate lyase [Source:MGI Symbol;Acc:MGI:1921341]	7.1974221973258	2.8474802886322	0.031518681386392	0.3431260866386	yes	up	38.07	22.88	0.75	1.33	1.34	5.63	20.566666666667	2.7666666666667
ENSMUSG00000042734	Ttc9	tetratricopeptide repeat domain 9 [Source:MGI Symbol;Acc:MGI:1916730]	2.72406	1.44576	0.0081886317019427	0.20418329482228	yes	up	17.01	18.99	19.57	2.77	1.37	10.28	18.523333333333	4.8066666666667
ENSMUSG00000042797	Aqp11	aquaporin 11 [Source:MGI Symbol;Acc:MGI:1913583]	4.4980738201031	2.1693073380883	0.0018964044126933	0.11728479620438	yes	up	1.53	1.25	0.56	0.52	0.11	0.18	1.1133333333333	0.27
ENSMUSG00000042834	Nrep	neuronal regeneration related protein [Source:MGI Symbol;Acc:MGI:99444]	0.24529095109055	-2.02743	0.042735741865974	0.3780453770628	yes	down	4.67	8.68	2.89	2.42	25.77	35.75	5.4133333333333	21.313333333333
ENSMUSG00000042873	Lhfpl4	lipoma HMGIC fusion partner-like protein 4 [Source:MGI Symbol;Acc:MGI:3057108]	0.1570866593875	-2.67037	0.037724414375281	0.36240884177451	yes	down	0.07	0.24	0.14	0	0.94	0.61	0.15	0.51666666666667
ENSMUSG00000042903	Foxo4	forkhead box O4 [Source:MGI Symbol;Acc:MGI:1891915]	2.2777080883377	1.1875828627207	0.032126262114385	0.34571717630433	yes	up	324.64	262.88	563.71	284.76	46.85	177.52	383.74333333333	169.71
ENSMUSG00000042938	Gm14117	predicted gene 14117 [Source:MGI Symbol;Acc:MGI:3651328]	81.297967871665	6.3451473859563	2.873272445243E-5	0.012092272205529	yes	up	1.83	1.19	2.4	0	0	0	1.8066666666667	0
ENSMUSG00000042978	Sbk1	SH3-binding kinase 1 [Source:MGI Symbol;Acc:MGI:2135937]	0.15529333504503	-2.68693	0.00029678455789982	0.053343932776681	yes	down	0.86	2.03	0.63	0.86	9.93	11.49	1.1733333333333	7.4266666666667
ENSMUSG00000043003	Rasef	RAS and EF hand domain containing [Source:MGI Symbol;Acc:MGI:2448565]	2.9985710320873	1.5842751487004	0.0073998216692169	0.19826696102848	yes	up	2.05	1.86	4.12	1.34	0.26	0.92	2.6766666666667	0.84
ENSMUSG00000043088	Il17re	interleukin 17 receptor E [Source:MGI Symbol;Acc:MGI:1889371]	3.1283817963637	1.6454165938817	0.034352766782808	0.35384528215082	yes	up	0.67	0.34	0.48	0.11	0.14	0.26	0.49666666666667	0.17
ENSMUSG00000043155	Hpdl	4-hydroxyphenylpyruvate dioxygenase-like [Source:MGI Symbol;Acc:MGI:2444646]	3.3494429430354	1.7439211761237	0.0021281876225685	0.1217253729177	yes	up	3.67	2.18	2.35	0.8	0.31	1.31	2.7333333333333	0.80666666666667
ENSMUSG00000043192	Gpi-ps	glucose-6-phosphate isomerase, pseudogene [Source:MGI Symbol;Acc:MGI:3037698]	0.013644419187233	-6.19555	4.0987011232445E-5	0.015716241751463	yes	down	0.05	0	0	0.99	0.47	2.74	0.016666666666667	1.4
ENSMUSG00000043336	Filip1l	filamin A interacting protein 1-like [Source:MGI Symbol;Acc:MGI:1925999]	1.57266	0.65320762892408	0.038347653418209	0.36483426108613	yes	up	13.49	13.07	20.71	12.79	7.75	9.48	15.756666666667	10.006666666667
ENSMUSG00000043388	Tmem130	transmembrane protein 130 [Source:MGI Symbol;Acc:MGI:3607706]	3.3856537606121	1.7594344412226	0.043502656418497	0.37821224920523	yes	up	2.41	1.37	0.15	0.53	0.18	0.4	1.31	0.37
ENSMUSG00000043391	2510009E07Rik	RIKEN cDNA 2510009E07 gene [Source:MGI Symbol;Acc:MGI:1919440]	0.63405009462976	-0.657331	0.021266589970795	0.29980372225188	yes	down	4.54	4.75	4.58	6.19	9.75	5.6	4.6233333333333	7.18
ENSMUSG00000043518	Rai2	retinoic acid induced 2 [Source:MGI Symbol;Acc:MGI:1344378]	0.42309380198558	-1.24095	0.029846408252397	0.33792428835308	yes	down	1.23	2.93	1.87	7.95	4.29	1.83	2.01	4.69
ENSMUSG00000043629	1700019D03Rik	RIKEN cDNA 1700019D03 gene [Source:MGI Symbol;Acc:MGI:1914330]	5.0993378662765	2.3503099296223	0.0095361265116873	0.21769249903661	yes	up	1.68	1.41	0.6	0.39	0.14	0.14	1.23	0.22333333333333
ENSMUSG00000043668	Tox3	TOX high mobility group box family member 3 [Source:MGI Symbol;Acc:MGI:3039593]	0.26658645094863	-1.90732	0.049578546808569	0.39261204981222	yes	down	0.14	0.42	0.12	0.1	1.36	1.48	0.22666666666667	0.98
ENSMUSG00000043795	Prr33	proline rich 33 [Source:MGI Symbol;Acc:MGI:3642289]	3.2074363182816	1.6814206217573	0.035690444352108	0.36111641289721	yes	up	1.69	0.54	0.82	0.16	0.23	0.21	1.0166666666667	0.2
ENSMUSG00000043822	Adamtsl5	ADAMTS-like 5 [Source:MGI Symbol;Acc:MGI:1913798]	0.62809427154253	-0.670947	0.017486915552438	0.27902322867858	yes	down	27.72	23.66	26.25	55.55	44.17	27.37	25.876666666667	42.363333333333
ENSMUSG00000043857	Mgat5b	mannoside acetylglucosaminyltransferase 5, isoenzyme B [Source:MGI Symbol;Acc:MGI:3606200]	0.019098242660719	-5.71042	0.0013894441855974	0.098879123898253	yes	down	0	0.03	0	0.03	0.71	0.45	0.01	0.39666666666667
ENSMUSG00000044026	Slc35g1	solute carrier family 35, member G1 [Source:MGI Symbol;Acc:MGI:2444789]	1.5971109145452	0.6754645070559	0.0048198446697598	0.17309092600272	yes	up	6.4	5.67	4.65	3.13	3.1	4.18	5.5733333333333	3.47
ENSMUSG00000044080	S100a1	S100 calcium binding protein A1 [Source:MGI Symbol;Acc:MGI:1338917]	0.65371150787883	-0.613274	0.011403685447382	0.23397216693767	yes	down	867.92	961.34	945.22	1495.47	1725.18	1011.15	924.82666666667	1410.6
ENSMUSG00000044250	Pced1b	PC-esterase domain containing 1B [Source:MGI Symbol;Acc:MGI:2446270]	2.1860142800112	1.1283028253621	0.0033512209316215	0.1491973903084	yes	up	9.65	10.24	8.36	7.15	2.08	4.51	9.4166666666667	4.58
ENSMUSG00000044258	Ctla2a	cytotoxic T lymphocyte-associated protein 2 alpha [Source:MGI Symbol;Acc:MGI:88554]	0.51478192959441	-0.957967	0.00060716431604677	0.071048374707961	yes	down	9037.37	10243.9	10361.4	19091.2	25802.1	12136	9880.8666666667	19009.763333333
ENSMUSG00000044303	Cdkn2a	cyclin dependent kinase inhibitor 2A [Source:MGI Symbol;Acc:MGI:104738]	2.0669623265572	1.04751	0.030025275945661	0.33839721518118	yes	up	12.13	12.2	10.54	8.22	2.19	6.31	11.623333333333	5.5733333333333
ENSMUSG00000044313	Mab21l3	mab-21-like 3 [Source:MGI Symbol;Acc:MGI:2446273]	1.7781354945843	0.83036526225373	0.048654771227415	0.39078768407709	yes	up	1.72	2.4	3.91	1.79	1.9	1.21	2.6766666666667	1.6333333333333
ENSMUSG00000044361	BC024139	cDNA sequence BC024139 [Source:MGI Symbol;Acc:MGI:2442591]	0.068778874882181	-3.86189	0.043950781457709	0.37968230345136	yes	down	0	0.03	0.02	0	0.63	0.14	0.016666666666667	0.25666666666667
ENSMUSG00000044365	Cxxc4	CXXC finger 4 [Source:MGI Symbol;Acc:MGI:2442112]	0.061516215681618	-4.02289	0.0019617114605922	0.11918778610042	yes	down	0.04	0.08	0	0.01	1.09	0.87	0.04	0.65666666666667
ENSMUSG00000044433	Camsap3	calmodulin regulated spectrin-associated protein family, member 3 [Source:MGI Symbol;Acc:MGI:1916947]	2.4759785949965	1.3079988424092	0.011324794718396	0.23346395802379	yes	up	8.49	6.82	3.74	2.64	1.38	3.79	6.35	2.6033333333333
ENSMUSG00000044461	Shisa2	shisa family member 2 [Source:MGI Symbol;Acc:MGI:2444716]	0.62886505235167	-0.669178	0.017484085585304	0.27902322867858	yes	down	1.55	1.76	1.8	2.27	2.71	3.12	1.7033333333333	2.7
ENSMUSG00000044468	Tent5c	terminal nucleotidyltransferase 5C [Source:MGI Symbol;Acc:MGI:1921895]	0.5752116626464	-0.797835	0.045021740622141	0.38230813702512	yes	down	4.22	4.3	3.8	12.21	6.13	3.64	4.1066666666667	7.3266666666667
ENSMUSG00000044469	Tnfaip8l1	tumor necrosis factor, alpha-induced protein 8-like 1 [Source:MGI Symbol;Acc:MGI:1913693]	2.5619604543033	1.35725	0.0017628150674471	0.11392274902172	yes	up	10.88	12.04	17.36	5.04	2.5	8.27	13.426666666667	5.27
ENSMUSG00000044533	Rps2	ribosomal protein S2 [Source:MGI Symbol;Acc:MGI:105110]	0.025477354233831	-5.29464	1.5766152449766E-35	1.3602248026036E-31	yes	down	9.04	8.48	10.64	295.71	171.8	627.58	9.3866666666667	365.03
ENSMUSG00000044629	Cnrip1	cannabinoid receptor interacting protein 1 [Source:MGI Symbol;Acc:MGI:1917505]	0.59343208300917	-0.752845	0.016863853903648	0.27425617258006	yes	down	7.07	8.19	6.26	15.85	9.23	8.32	7.1733333333333	11.133333333333
ENSMUSG00000044647	Csrnp3	cysteine-serine-rich nuclear protein 3 [Source:MGI Symbol;Acc:MGI:1925021]	0.095674162701395	-3.38573	0.014507025365076	0.25499159676083	yes	down	0.05	0.06	0.01	0	0.19	0.58	0.04	0.25666666666667
ENSMUSG00000044783	Hjurp	Holliday junction recognition protein [Source:MGI Symbol;Acc:MGI:2685821]	1.5908266529178	0.66977663855967	0.0018199360307772	0.11545219195243	yes	up	19.99	16.72	13.44	8.69	9.94	13.46	16.716666666667	10.696666666667
ENSMUSG00000044927	H1f10	H1.10 linker histone [Source:MGI Symbol;Acc:MGI:2685307]	0.27276745500354	-1.87426	0.015567283008294	0.2632093973724	yes	down	5.67	7.29	2.21	1.89	19.45	33.32	5.0566666666667	18.22
ENSMUSG00000045009	Prrt3	proline-rich transmembrane protein 3 [Source:MGI Symbol;Acc:MGI:2444810]	3.8814383820905	1.9565913849273	0.014441683369984	0.25499159676083	yes	up	0.88	1.32	0.92	0.24	0.02	0.48	1.04	0.24666666666667
ENSMUSG00000045036	Tmem232	transmembrane protein 232 [Source:MGI Symbol;Acc:MGI:2685786]	0.54526411997796	-0.874973	0.038803367967072	0.36588456806524	yes	down	1.65	0.94	0.76	2.89	2.1	1.22	1.1166666666667	2.07
ENSMUSG00000045038	Prkce	protein kinase C, epsilon [Source:MGI Symbol;Acc:MGI:97599]	1.93973	0.95585699078786	0.00055021227350106	0.067813662709006	yes	up	10.24	10.52	14.59	6.7	4.56	6.96	11.783333333333	6.0733333333333
ENSMUSG00000045106	Ccdc73	coiled-coil domain containing 73 [Source:MGI Symbol;Acc:MGI:3606488]	2.5794599317901	1.3670690364667	0.025969327931175	0.31987392355569	yes	up	0.5	0.7	0.65	1.09	0.09	0.71	0.61666666666667	0.63
ENSMUSG00000045136	Tubb2b	tubulin, beta 2B class IIB [Source:MGI Symbol;Acc:MGI:1920960]	0.38895274046731	-1.36233	0.0091986777858461	0.21594991182963	yes	down	12.49	13.84	12.91	8.27	46.57	45.91	13.08	33.583333333333
ENSMUSG00000045179	Sox3	SRY (sex determining region Y)-box 3 [Source:MGI Symbol;Acc:MGI:98365]	0.16200502783484	-2.62589	0.0070352054188459	0.1944255678348	yes	down	0.55	1.26	0.18	0.22	6.19	5.61	0.66333333333333	4.0066666666667
ENSMUSG00000045281	Gpr20	G protein-coupled receptor 20 [Source:MGI Symbol;Acc:MGI:2441803]	2.7333886056084	1.4506905822648	0.047385426003433	0.38754548109519	yes	up	0.8	0.82	0.58	0.21	0.11	0.48	0.73333333333333	0.26666666666667
ENSMUSG00000045314	Sowahb	sosondowah ankyrin repeat domain family member B [Source:MGI Symbol;Acc:MGI:1925338]	4.3134912266004	2.1088560216197	0.011790272546555	0.23708373560398	yes	up	2.03	1.18	0.57	0.11	0.07	0.68	1.26	0.28666666666667
ENSMUSG00000045515	Pou3f3	POU domain, class 3, transcription factor 3 [Source:MGI Symbol;Acc:MGI:102564]	0.077786762963442	-3.68433	0.01970238797694	0.28884002085141	yes	down	0.05	0.21	0.02	0.02	1.91	1.59	0.093333333333333	1.1733333333333
ENSMUSG00000045518	Onecut3	one cut domain, family member 3 [Source:MGI Symbol;Acc:MGI:1891409]	0.018941907556939	-5.72227	0.013753907749316	0.25058940983721	yes	down	0	0	0	0	0.28	0.11	0	0.13
ENSMUSG00000045591	Olig3	oligodendrocyte transcription factor 3 [Source:MGI Symbol;Acc:MGI:2149955]	0.013042213088003	-6.26067	0.0008994494521901	0.083440861814732	yes	down	0	0.03	0	0	1.61	1.22	0.01	0.94333333333333
ENSMUSG00000045639	Zfp629	zinc finger protein 629 [Source:MGI Symbol;Acc:MGI:2444524]	0.45091421764173	-1.14908	0.0021203056581092	0.1217253729177	yes	down	1.92	2.05	1.53	1.92	5.51	4.62	1.8333333333333	4.0166666666667
ENSMUSG00000045842	Tgif2-ps2	TGFB-induced factor homeobox 2, pseudogene 2 [Source:MGI Symbol;Acc:MGI:3805950]	0.0088431251697926	-6.82123	4.1373445303334E-6	0.0028836275210492	yes	down	0	0	0	2.14	2.35	5.13	0	3.2066666666667
ENSMUSG00000045932	Ifit2	interferon-induced protein with tetratricopeptide repeats 2 [Source:MGI Symbol;Acc:MGI:99449]	0.55165237256882	-0.858169	0.0046400486883264	0.17218073143456	yes	down	18.53	19.02	20.29	44.1	38.53	20.87	19.28	34.5
ENSMUSG00000045991	Onecut2	one cut domain, family member 2 [Source:MGI Symbol;Acc:MGI:1891408]	0.21419271252256	-2.22302	0.00301539452483	0.14062333115119	yes	down	0.03	0.07	0.02	0.05	0.28	0.23	0.04	0.18666666666667
ENSMUSG00000045994	B3gat1	beta-1,3-glucuronyltransferase 1 (glucuronosyltransferase P) [Source:MGI Symbol;Acc:MGI:1924148]	0.018327987372777	-5.76981	0.011855614222343	0.23744167226671	yes	down	0	0	0	0	0.55	0.24	0	0.26333333333333
ENSMUSG00000046000	Naa11	N(alpha)-acetyltransferase 11, NatA catalytic subunit [Source:MGI Symbol;Acc:MGI:2141314]	3.9093925676509	1.9669444623367	0.024321517165435	0.31355935496233	yes	up	0.72	0.37	1.02	0.16	0.02	0.36	0.70333333333333	0.18
ENSMUSG00000046058	Eid2	EP300 interacting inhibitor of differentiation 2 [Source:MGI Symbol;Acc:MGI:2681174]	0.65133441738315	-0.61853	0.038294682420782	0.36478664748949	yes	down	9.71	6.58	6.6	8.78	14.19	11.87	7.63	11.613333333333
ENSMUSG00000046186	Cd109	CD109 antigen [Source:MGI Symbol;Acc:MGI:2445221]	0.53372223077447	-0.905839	0.0038161054589248	0.15810718963167	yes	down	23.97	27.02	27.18	65.05	51.54	28.66	26.056666666667	48.416666666667
ENSMUSG00000046312	Myorg	myogenesis regulating glycosidase (putative) [Source:MGI Symbol;Acc:MGI:2140300]	2.05404	1.0384619869614	0.042797199311744	0.3780453770628	yes	up	6.41	4.42	1.42	2.56	1.22	1.95	4.0833333333333	1.91
ENSMUSG00000046352	Gjb2	gap junction protein, beta 2 [Source:MGI Symbol;Acc:MGI:95720]	1.9274873154839	0.94672136600352	0.041670115225599	0.37487895631788	yes	up	116.99	114.4	65.43	86.03	20.06	44.68	98.94	50.256666666667
ENSMUSG00000046410	Kcnk6	potassium inwardly-rectifying channel, subfamily K, member 6 [Source:MGI Symbol;Acc:MGI:1891291]	2.9690412881475	1.5699971559017	0.00028550691030206	0.053126849191419	yes	up	9.49	9.14	12.24	3.97	1.41	5.03	10.29	3.47
ENSMUSG00000046442	Ppm1e	protein phosphatase 1E (PP2C domain containing) [Source:MGI Symbol;Acc:MGI:2444096]	0.44707193017891	-1.16142	0.002298030788456	0.12534643363226	yes	down	4.33	7.49	5.73	12.54	19.32	7.37	5.85	13.076666666667
ENSMUSG00000046532	Ar	androgen receptor [Source:MGI Symbol;Acc:MGI:88064]	0.63080284269987	-0.664739	0.043415640425198	0.37821224920523	yes	down	0.63	0.8	0.56	1.2	1.22	0.7	0.66333333333333	1.04
ENSMUSG00000046546	Fam43a	family with sequence similarity 43, member A [Source:MGI Symbol;Acc:MGI:2676309]	1.5629264374656	0.64424987635349	0.035363362398995	0.36008813420675	yes	up	19.26	17.58	30.95	16.64	12.24	14.73	22.596666666667	14.536666666667
ENSMUSG00000046714	Foxc2	forkhead box C2 [Source:MGI Symbol;Acc:MGI:1347481]	0.15933230959546	-2.64989	0.013902823506306	0.25146039790494	yes	down	0.13	0.67	0.05	0.16	1.5	3.57	0.28333333333333	1.7433333333333
ENSMUSG00000046719	Nxph3	neurexophilin 3 [Source:MGI Symbol;Acc:MGI:1336188]	0.27571615181703	-1.85874	7.5228307017051E-5	0.024038230325541	yes	down	1.43	1.01	1.05	4.52	5.89	2.08	1.1633333333333	4.1633333333333
ENSMUSG00000046743	Fat4	FAT atypical cadherin 4 [Source:MGI Symbol;Acc:MGI:3045256]	0.47815615356954	-1.06445	0.00038749514481061	0.058141119336583	yes	down	0.58	0.93	0.45	1.24	1.58	1.28	0.65333333333333	1.3666666666667
ENSMUSG00000046761	Fam83h	family with sequence similarity 83, member H [Source:MGI Symbol;Acc:MGI:2145900]	2.0010295765201	1.0007424913734	0.00092186883688607	0.084610887130155	yes	up	16.2	14.8	13.14	8.51	4.29	9.05	14.713333333333	7.2833333333333
ENSMUSG00000046811	Gltpd2	glycolipid transfer protein domain containing 2 [Source:MGI Symbol;Acc:MGI:2444527]	13.351313148284	3.7389097378751	0.0062760272986465	0.18833539310982	yes	up	6.77	3.9	0	0.07	0.15	0.65	3.5566666666667	0.29
ENSMUSG00000046856	Cmklr2	chemerin chemokine-like receptor 2 [Source:MGI Symbol;Acc:MGI:2385324]	2.6697277113674	1.4166926072717	0.015354578764165	0.26178745219145	yes	up	29.63	32.48	52.16	21.84	3.03	18.15	38.09	14.34
ENSMUSG00000046997	Spsb4	splA/ryanodine receptor domain and SOCS box containing 4 [Source:MGI Symbol;Acc:MGI:2183445]	0.26585585019352	-1.91128	0.02303568279143	0.30786875192021	yes	down	1.5	2.18	0.41	0.65	5.45	9.28	1.3633333333333	5.1266666666667
ENSMUSG00000047003	Zfp41	zinc finger protein 41 [Source:MGI Symbol;Acc:MGI:99186]	0.53328202641873	-0.907029	0.022819304659739	0.30713502488596	yes	down	3.42	3.38	2.38	2.85	4.86	7.52	3.06	5.0766666666667
ENSMUSG00000047085	Lrrc4b	leucine rich repeat containing 4B [Source:MGI Symbol;Acc:MGI:3027390]	0.062560967931194	-3.99859	0.016197589546006	0.26848165957382	yes	down	0	0.1	0	0.03	1.22	0.26	0.033333333333333	0.50333333333333
ENSMUSG00000047139	Cd24a	CD24a antigen [Source:MGI Symbol;Acc:MGI:88323]	0.39493294672443	-1.34032	0.0032545409969829	0.14741048981882	yes	down	13.58	20.63	16.04	15.39	46.95	64.08	16.75	42.14
ENSMUSG00000047222	Rnase2a	ribonuclease, RNase A family, 2A (liver, eosinophil-derived neurotoxin) [Source:MGI Symbol;Acc:MGI:1890465]	0.37502549627095	-1.41494	0.0010121973999307	0.088132750689764	yes	down	916.8	1228.5	1094.69	4371.06	3064.81	1126.88	1079.9966666667	2854.25
ENSMUSG00000047230	Cldn2	claudin 2 [Source:MGI Symbol;Acc:MGI:1276110]	7.1332879625009	2.8345672146501	0.022154870572645	0.30344964082574	yes	up	17.42	9.77	0.39	0.46	1.01	2.74	9.1933333333333	1.4033333333333
ENSMUSG00000047242	Taf9b	TATA-box binding protein associated factor 9B [Source:MGI Symbol;Acc:MGI:3039562]	1.5347324367271	0.61798715992547	0.045403157790848	0.38339174844452	yes	up	17.42	16.54	26.3	15.94	9.93	13.49	20.086666666667	13.12
ENSMUSG00000047281	Sfn	stratifin [Source:MGI Symbol;Acc:MGI:1891831]	2.3038488646983	1.2040460773262	0.03675102107534	0.36155669384031	yes	up	63.42	49.81	64.33	33.39	4.92	38.64	59.186666666667	25.65
ENSMUSG00000047428	Dlk2	delta like non-canonical Notch ligand 2 [Source:MGI Symbol;Acc:MGI:2146838]	0.62366772231943	-0.681151	0.025303768704165	0.31711839617028	yes	down	7.57	7.33	6.73	8.86	15.43	10.28	7.21	11.523333333333
ENSMUSG00000047501	Cldn4	claudin 4 [Source:MGI Symbol;Acc:MGI:1313314]	1.8981930585998	0.92462673130535	0.048893019813425	0.39138093497223	yes	up	19.76	14.49	11.34	10.03	2.85	10.81	15.196666666667	7.8966666666667
ENSMUSG00000047517	Dmbt1	deleted in malignant brain tumors 1 [Source:MGI Symbol;Acc:MGI:106210]	0.056033794452356	-4.15756	0.007617182112816	0.19952472186785	yes	down	0.01	0.01	0.01	0.02	0.6	0.02	0.01	0.21333333333333
ENSMUSG00000047649	Polr1g	RNA polymerase I subunit G [Source:MGI Symbol;Acc:MGI:1917583]	1.52192	0.60589464088618	0.013297217356116	0.24867699670309	yes	up	10.87	8.84	8.55	5.9	5.44	7.35	9.42	6.23
ENSMUSG00000047712	Ust	uronyl-2-sulfotransferase [Source:MGI Symbol;Acc:MGI:2442406]	0.66426355727102	-0.590172	0.0095430865630895	0.21769249903661	yes	down	1.76	1.73	1.77	2.77	2.62	2.59	1.7533333333333	2.66
ENSMUSG00000047728	Ly6g2	lymphocyte antigen 6 complex, locus G2 [Source:MGI Symbol;Acc:MGI:2385015]	8.5639853730647	3.0982823316616	0.0034193168268025	0.1491973903084	yes	up	10.53	7.02	0.27	0.16	0.17	1.13	5.94	0.48666666666667
ENSMUSG00000047751	Utf1	undifferentiated embryonic cell transcription factor 1 [Source:MGI Symbol;Acc:MGI:1276125]	3.1357347813646	1.6488035423004	0.016637784099628	0.27186076196883	yes	up	33.36	26.21	25.77	9.33	1.01	16.72	28.446666666667	9.02
ENSMUSG00000047786	Lix1	limb and CNS expressed 1 [Source:MGI Symbol;Acc:MGI:1913893]	0.28221950333491	-1.82511	0.025581236064954	0.31732870474535	yes	down	0.28	1.47	0.34	0.73	1.59	4.34	0.69666666666667	2.22
ENSMUSG00000047797	Gjb1	gap junction protein, beta 1 [Source:MGI Symbol;Acc:MGI:95719]	4.3736712098587	2.1288447700579	0.0010054334722549	0.088064743978464	yes	up	6.76	4.09	1.2	0.55	0.95	1.16	4.0166666666667	0.88666666666667
ENSMUSG00000047894	Ang2	angiogenin, ribonuclease A family, member 2 [Source:MGI Symbol;Acc:MGI:104984]	0.40672601198455	-1.29787	0.00085145220744966	0.080283102948327	yes	down	130.69	158.72	139.22	456.07	385.96	151.27	142.87666666667	331.1
ENSMUSG00000048012	Zfp473	zinc finger protein 473 [Source:MGI Symbol;Acc:MGI:2442697]	2.5643817674155	1.3586110564018	0.0034076312564112	0.1491973903084	yes	up	5.72	4.05	4.25	2.21	0.63	2.89	4.6733333333333	1.91
ENSMUSG00000048015	Neurod4	neurogenic differentiation 4 [Source:MGI Symbol;Acc:MGI:108055]	0.014232290887609	-6.13469	0.031012969831431	0.34137857880045	yes	down	0	0.04	0	0	1.49	1.14	0.013333333333333	0.87666666666667
ENSMUSG00000048022	Tmem229a	transmembrane protein 229A [Source:MGI Symbol;Acc:MGI:2442812]	0.052968703286933	-4.23872	0.018139930690286	1	yes	down	0	0.01	0	0.03	0.12	0.1	0.0033333333333333	0.083333333333333
ENSMUSG00000048087	Ahcyl	adenosylhomocysteinase like [Source:MGI Symbol;Acc:MGI:3643647]	1.7136306389444	0.77705618016927	0.019896614822431	0.29036892688379	yes	up	66.92	60.21	32.52	22.05	26.42	43.22	53.216666666667	30.563333333333
ENSMUSG00000048186	Bend7	BEN domain containing 7 [Source:MGI Symbol;Acc:MGI:2443100]	2.4614027910777	1.2994807639078	0.042715813351011	0.3780453770628	yes	up	3.92	2.53	0.55	0.69	0.86	1.21	2.3333333333333	0.92
ENSMUSG00000048349	Pou4f1	POU domain, class 4, transcription factor 1 [Source:MGI Symbol;Acc:MGI:102525]	0.094638944100994	-3.40142	0.0040674085022129	0.16361067059851	yes	down	0.06	0.01	0.26	0.13	1.04	0.37	0.11	0.51333333333333
ENSMUSG00000048373	Fgfbp1	fibroblast growth factor binding protein 1 [Source:MGI Symbol;Acc:MGI:1096350]	2.54978	1.3503726324979	0.043069206587776	0.37805227198177	yes	up	24.64	21.1	24.45	16.3	1.25	9.68	23.396666666667	9.0766666666667
ENSMUSG00000048388	Fam171b	family with sequence similarity 171, member B [Source:MGI Symbol;Acc:MGI:2444579]	0.24936763845487	-2.00365	0.010176985795451	0.22313073684944	yes	down	0.1	0.14	0.09	0.09	0.59	0.66	0.11	0.44666666666667
ENSMUSG00000048402	Gli2	GLI-Kruppel family member GLI2 [Source:MGI Symbol;Acc:MGI:95728]	0.20238142595395	-2.30485	0.037652292904695	0.36214621743061	yes	down	0.22	0.47	0.04	0.03	0.91	2.2	0.24333333333333	1.0466666666667
ENSMUSG00000048540	Nhlh2	nescient helix loop helix 2 [Source:MGI Symbol;Acc:MGI:97324]	0.0024954202697013	-8.6465	0.02693292707358	0.32503280930655	yes	down	0	0	0	0	3.85	1.55	0	1.8
ENSMUSG00000048562	Sp8	trans-acting transcription factor 8 [Source:MGI Symbol;Acc:MGI:2443471]	0.093070848918272	-3.42553	0.03218634354518	0.34571717630433	yes	down	0.01	0.24	0	0	0.57	0.75	0.083333333333333	0.44
ENSMUSG00000048728	Zfp454	zinc finger protein 454 [Source:MGI Symbol;Acc:MGI:2679253]	0.1097205511824	-3.18809	0.026071628588537	0.31987392355569	yes	down	0.1	0.18	0	0.04	0.44	1.43	0.093333333333333	0.63666666666667
ENSMUSG00000048763	Hoxb3	homeobox B3 [Source:MGI Symbol;Acc:MGI:96184]	0.22445237994603	-2.15552	0.0054063786965719	0.17890095316366	yes	down	0.5	0.93	0.56	0.31	4.61	4.87	0.66333333333333	3.2633333333333
ENSMUSG00000048826	Dact2	dishevelled-binding antagonist of beta-catenin 2 [Source:MGI Symbol;Acc:MGI:1920347]	2.2934982507186	1.1975498070577	0.0271783430987	0.32641604596856	yes	up	4.9	2.6	2.14	1.57	0.58	2.46	3.2133333333333	1.5366666666667
ENSMUSG00000048915	Efna5	ephrin A5 [Source:MGI Symbol;Acc:MGI:107444]	0.34775755963682	-1.52385	0.0020561625087085	0.12150451973548	yes	down	0.8	0.72	0.65	0.78	2.08	3.03	0.72333333333333	1.9633333333333
ENSMUSG00000049001	Ndnf	neuron-derived neurotrophic factor [Source:MGI Symbol;Acc:MGI:1915419]	0.38585680452268	-1.37386	0.0015528491504358	0.10425841280455	yes	down	0.15	0.38	0.24	0.57	4.14	0.92	0.25666666666667	1.8766666666667
ENSMUSG00000049092	Gpr137c	G protein-coupled receptor 137C [Source:MGI Symbol;Acc:MGI:1917963]	0.2025182988724	-2.30388	0.01478336715794	0.25706722193498	yes	down	0.01	0.15	0.03	0.16	0.26	0.27	0.063333333333333	0.23
ENSMUSG00000049100	Pcdh10	protocadherin 10 [Source:MGI Symbol;Acc:MGI:1338042]	0.11220017972496	-3.15585	0.0161943628205	0.26848165957382	yes	down	0.01	0.02	0.01	0.01	0.26	0.19	0.013333333333333	0.15333333333333
ENSMUSG00000049119	Fam110b	family with sequence similarity 110, member B [Source:MGI Symbol;Acc:MGI:1916593]	1.5786570051777	0.65869775088027	0.049783675668416	0.39332295039309	yes	up	16.41	11.06	18.93	11.56	4.98	12.25	15.466666666667	9.5966666666667
ENSMUSG00000049152	Ugt3a2	UDP glycosyltransferases 3 family, polypeptide A2 [Source:MGI Symbol;Acc:MGI:2145969]	30.960525813267	4.9523580683642	0.049991665392252	1	yes	up	0.44	0.2	0	0	0	0	0.21333333333333	0
ENSMUSG00000049184	Purg	purine-rich element binding protein G [Source:MGI Symbol;Acc:MGI:1922279]	0.49525659058965	-1.01375	0.022991486992269	0.30786875192021	yes	down	2.96	2.36	2.2	2.28	6.57	3.96	2.5066666666667	4.27
ENSMUSG00000049295	Zfp219	zinc finger protein 219 [Source:MGI Symbol;Acc:MGI:1917140]	0.58475819575313	-0.774088	0.021748611691806	0.30130041985614	yes	down	10.04	9.35	6.54	8	18.73	16.9	8.6433333333333	14.543333333333
ENSMUSG00000049321	Zfp2	zinc finger protein 2 [Source:MGI Symbol;Acc:MGI:99167]	0.40873848237303	-1.29075	0.020359820671671	0.29380430969274	yes	down	0.34	0.57	0.3	1.41	1.65	0.94	0.40333333333333	1.3333333333333
ENSMUSG00000049404	Rarres1	retinoic acid receptor responder (tazarotene induced) 1 [Source:MGI Symbol;Acc:MGI:1924461]	6.65935	2.7353813078935	0.04788773544411	1	yes	up	0.54	0.63	0.12	0.06	0.07	0.06	0.43	0.063333333333333
ENSMUSG00000049493	Pls1	plastin 1 (I-isoform) [Source:MGI Symbol;Acc:MGI:104809]	4.6272131723909	2.2101435643597	0.00067472959433592	0.073686450318141	yes	up	6.71	4.48	0.66	0.59	0.72	1.02	3.95	0.77666666666667
ENSMUSG00000049526	Tmem202	transmembrane protein 202 [Source:MGI Symbol;Acc:MGI:1921143]	0.57798644534883	-0.790892	0.046787039110618	0.38664289265024	yes	down	6.86	6.14	5.4	7.95	16.04	7.05	6.1333333333333	10.346666666667
ENSMUSG00000049532	Sall2	spalt like transcription factor 2 [Source:MGI Symbol;Acc:MGI:1354373]	0.34376126021981	-1.54052	0.0070365678302444	0.1944255678348	yes	down	1.13	1.49	0.66	0.87	3.82	4.66	1.0933333333333	3.1166666666667
ENSMUSG00000049536	Tceal1	transcription elongation factor A (SII)-like 1 [Source:MGI Symbol;Acc:MGI:2385317]	0.5948891355876	-0.749307	0.011006990448635	0.23095540973589	yes	down	1.53	1.54	1.35	2.55	2.74	2.07	1.4733333333333	2.4533333333333
ENSMUSG00000049538	Adamts16	a disintegrin-like and metallopeptidase (reprolysin type) with thrombospondin type 1 motif, 16 [Source:MGI Symbol;Acc:MGI:2429637]	0.56992653545745	-0.811152	0.043531915265419	0.37821224920523	yes	down	0.76	1.31	0.56	1.82	1.6	1.03	0.87666666666667	1.4833333333333
ENSMUSG00000049657	Zbtb5	zinc finger and BTB domain containing 5 [Source:MGI Symbol;Acc:MGI:1924601]	0.61909823528446	-0.69176	0.039876044690025	0.3680532007598	yes	down	2.43	2.77	1.95	2.24	4.73	4.43	2.3833333333333	3.8
ENSMUSG00000049691	Nkx3-2	NK3 homeobox 2 [Source:MGI Symbol;Acc:MGI:108015]	0.036059762342219	-4.79347	0.020403077863987	0.29380430969274	yes	down	0	0.04	0	0	0.61	0.67	0.013333333333333	0.42666666666667
ENSMUSG00000049721	Gal3st1	galactose-3-O-sulfotransferase 1 [Source:MGI Symbol;Acc:MGI:1858277]	4.7770906629152	2.2561322575286	0.049318996145986	0.39144401034912	yes	up	1.35	0.79	0.24	0	0.36	0.16	0.79333333333333	0.17333333333333
ENSMUSG00000049799	Lrrc19	leucine rich repeat containing 19 [Source:MGI Symbol;Acc:MGI:2140219]	9.1069676328527	3.1869707566283	0.0052422675273585	0.17771183926242	yes	up	1.79	1.5	0.08	0.03	0.05	0.28	1.1233333333333	0.12
ENSMUSG00000049823	Zbtb12	zinc finger and BTB domain containing 12 [Source:MGI Symbol;Acc:MGI:88133]	0.31611761772575	-1.66147	0.0080230723895435	0.20269123584418	yes	down	2.67	3.95	1.82	2.04	8.56	15.82	2.8133333333333	8.8066666666667
ENSMUSG00000049848	Ceacam19	CEA cell adhesion molecule 19 [Source:MGI Symbol;Acc:MGI:2443001]	3.3572690975453	1.7472881790178	0.031402917921903	0.34278943001685	yes	up	0.5	0.27	1.35	0.21	0.11	0.33	0.70666666666667	0.21666666666667
ENSMUSG00000049871	Nlrc3	NLR family, CARD domain containing 3 [Source:MGI Symbol;Acc:MGI:2444070]	2.6171426405901	1.3879925568903	0.011583050176369	0.23485961315304	yes	up	3.29	4.07	5.28	1.22	0.6	3.24	4.2133333333333	1.6866666666667
ENSMUSG00000049892	Rasd1	RAS, dexamethasone-induced 1 [Source:MGI Symbol;Acc:MGI:1270848]	2.3996497478659	1.2628238458787	0.045694948259538	0.38405569031579	yes	up	10.02	6.54	25.5	8.12	1.98	7.82	14.02	5.9733333333333
ENSMUSG00000049971	Glt1d1	glycosyltransferase 1 domain containing 1 [Source:MGI Symbol;Acc:MGI:2442755]	0.27306874640329	-1.87266	0.037363222041594	0.36198899288473	yes	down	0.02	0.11	0.14	0.39	0.19	0.45	0.09	0.34333333333333
ENSMUSG00000049999	Ppp1r3d	protein phosphatase 1, regulatory subunit 3D [Source:MGI Symbol;Acc:MGI:1917664]	2.6452419279013	1.4033996740301	0.0078743417009243	0.20194681118746	yes	up	4.96	3.86	7.23	1.96	0.73	3.43	5.35	2.04
ENSMUSG00000050010	Shisa3	shisa family member 3 [Source:MGI Symbol;Acc:MGI:3041225]	0.45198456884333	-1.14565	0.0021646502137604	0.12246242438831	yes	down	43.08	49.19	47.84	65.91	171.73	70.64	46.703333333333	102.76
ENSMUSG00000050092	Sprr2b	small proline-rich protein 2B [Source:MGI Symbol;Acc:MGI:1330352]	0.20006486038404	-2.32146	0.049149318449497	0.39143793849872	yes	down	0.78	0.37	0.27	0.4	5.81	0.81	0.47333333333333	2.34
ENSMUSG00000050097	Ces2b	carboxyesterase 2B [Source:MGI Symbol;Acc:MGI:2448547]	3.0311525158776	1.5998664447862	0.015972313445063	0.26757501795588	yes	up	1.89	1.31	0.55	0.36	0.76	0.21	1.25	0.44333333333333
ENSMUSG00000050272	Dscam	DS cell adhesion molecule [Source:MGI Symbol;Acc:MGI:1196281]	0.54576985033334	-0.873635	0.016847370498725	0.27424658297688	yes	down	0.49	0.44	0.31	0.61	1.16	0.92	0.41333333333333	0.89666666666667
ENSMUSG00000050288	Fzd2	frizzled class receptor 2 [Source:MGI Symbol;Acc:MGI:1888513]	0.53351072363101	-0.906411	0.0028591178162851	0.13896923357747	yes	down	11.73	11.2	9.66	12.18	27.4	21.02	10.863333333333	20.2
ENSMUSG00000050315	Synpo2	synaptopodin 2 [Source:MGI Symbol;Acc:MGI:2153070]	0.52222782264391	-0.937249	0.010765368067002	0.2289269101499	yes	down	7.77	5.67	5.73	19.43	10.57	7.52	6.39	12.506666666667
ENSMUSG00000050334	C130071C03Rik	RIKEN cDNA C130071C03 gene [Source:MGI Symbol;Acc:MGI:2443574]	0.024584548329007	-5.3461	0.0019509746340671	0.11895430145169	yes	down	0	0.02	0.02	0	1.08	0.51	0.013333333333333	0.53
ENSMUSG00000050345	4930486L24Rik	RIKEN cDNA 4930486L24 gene [Source:MGI Symbol;Acc:MGI:1922258]	0.46015829407331	-1.1198	0.0073069616332938	0.19762009871863	yes	down	303.25	327.83	236.72	1078.19	454.3	320	289.26666666667	617.49666666667
ENSMUSG00000050423	Ppp1r3g	protein phosphatase 1, regulatory subunit 3G [Source:MGI Symbol;Acc:MGI:1923737]	2.5040676693983	1.3242735498848	0.036548850631093	0.36155669384031	yes	up	4.12	3.39	5.06	3.3	0.32	1.72	4.19	1.78
ENSMUSG00000050424	Pnma5	paraneoplastic antigen family 5 [Source:MGI Symbol;Acc:MGI:2180566]	4.0865806640409	2.0308942118081	0.00047304431430582	0.06469406768768	yes	up	4.24	3.35	2.09	1.05	0.17	1.07	3.2266666666667	0.76333333333333
ENSMUSG00000050640	Tmem150c	transmembrane protein 150C [Source:MGI Symbol;Acc:MGI:3041258]	2.2264016953083	1.1547139123323	0.037894748842005	0.36298984382709	yes	up	1.03	1.69	0.64	2.18	0.24	0.5	1.12	0.97333333333333
ENSMUSG00000050671	Ism2	isthmin 2 [Source:MGI Symbol;Acc:MGI:2685110]	3.3627284538523	1.7496322834444	0.0097132126430249	0.21900747278811	yes	up	4.25	2.44	4.12	0.91	0.21	2.1	3.6033333333333	1.0733333333333
ENSMUSG00000050700	Emilin3	elastin microfibril interfacer 3 [Source:MGI Symbol;Acc:MGI:2389142]	0.29856239078385	-1.7439	0.037742607283037	0.36240884177451	yes	down	0.06	0.15	0.08	0.29	0.17	0.49	0.096666666666667	0.31666666666667
ENSMUSG00000050822	Slc29a4	solute carrier family 29 (nucleoside transporters), member 4 [Source:MGI Symbol;Acc:MGI:2385330]	0.11423939135399	-3.12987	0.005232700570554	0.17771183926242	yes	down	0.1	0.12	0.63	0.05	1.01	1.02	0.28333333333333	0.69333333333333
ENSMUSG00000050875	Minar2	membrane integral NOTCH2 associated receptor 2 [Source:MGI Symbol;Acc:MGI:2442934]	0.4246495436101	-1.23566	0.0013602402246804	0.098879123898253	yes	down	1.48	1.09	1.4	2.44	2.94	3.89	1.3233333333333	3.09
ENSMUSG00000050953	Gja1	gap junction protein, alpha 1 [Source:MGI Symbol;Acc:MGI:95713]	0.62893680271602	-0.669013	0.012996135359311	0.24642672046693	yes	down	632.22	685.93	591.51	885.91	1396.17	721.78	636.55333333333	1001.2866666667
ENSMUSG00000050973	Gdpgp1	GDP-D-glucose phosphorylase 1 [Source:MGI Symbol;Acc:MGI:2443429]	1.7202346969644	0.78260540972255	0.015803278888934	0.26603470949127	yes	up	2.45	1.61	1.39	1.04	1.07	1.02	1.8166666666667	1.0433333333333
ENSMUSG00000051022	Hs3st1	heparan sulfate (glucosamine) 3-O-sulfotransferase 1 [Source:MGI Symbol;Acc:MGI:1201606]	2.30189	1.20282	0.00062851400412671	0.071842469751779	yes	up	33.56	29.4	39.36	18.68	8.02	17.84	34.106666666667	14.846666666667
ENSMUSG00000051076	Vtcn1	V-set domain containing T cell activation inhibitor 1 [Source:MGI Symbol;Acc:MGI:3039619]	1.7874068174492	0.83786803209633	0.048203121646679	0.38952528930551	yes	up	2.42	1.88	1.68	1.53	0.65	1.12	1.9933333333333	1.1
ENSMUSG00000051098	Mblac2	metallo-beta-lactamase domain containing 2 [Source:MGI Symbol;Acc:MGI:1920102]	0.52964528044348	-0.916902	0.0076371910102064	0.19952472186785	yes	down	1.08	1.02	1.11	1.5	2.9	1.97	1.07	2.1233333333333
ENSMUSG00000051169	Rpusd3	RNA pseudouridylate synthase domain containing 3 [Source:MGI Symbol;Acc:MGI:2141440]	2.6469169647925	1.4043129374245	3.0549263019151E-5	0.012550655557035	yes	up	15.95	15.03	16.55	5.61	3.97	6.85	15.843333333333	5.4766666666667
ENSMUSG00000051185	Fam174a	family with sequence similarity 174, member A [Source:MGI Symbol;Acc:MGI:1914948]	0.65088204066494	-0.619532	0.0063876074498104	0.19003132163186	yes	down	12.99	12.79	12.74	19.69	23.57	15.45	12.84	19.57
ENSMUSG00000051190	Or7c70	olfactory receptor family 7 subfamily C member 70 [Source:MGI Symbol;Acc:MGI:3031190]	0.51880641965705	-0.946732	0.045832796686017	0.38452665896316	yes	down	0.46	0.64	0.43	0.93	1.29	0.7	0.51	0.97333333333333
ENSMUSG00000051243	Islr2	immunoglobulin superfamily containing leucine-rich repeat 2 [Source:MGI Symbol;Acc:MGI:2444277]	1.7571616019256	0.81324687864026	0.043085326446184	0.37805227198177	yes	up	23.05	17.84	17.42	7.4	6.71	19.38	19.436666666667	11.163333333333
ENSMUSG00000051339	2900026A02Rik	RIKEN cDNA 2900026A02 gene [Source:MGI Symbol;Acc:MGI:1920194]	1.7075867097739	0.77195883917986	0.02042211591411	0.29380430969274	yes	up	13.89	14.55	12.71	10.13	4.23	9.62	13.716666666667	7.9933333333333
ENSMUSG00000051375	Pcdh1	protocadherin 1 [Source:MGI Symbol;Acc:MGI:104692]	1.8539470609001	0.89060004867366	1.014562701542E-6	0.0010941424634442	yes	up	49.65	42.42	43.09	22.42	20.59	28.87	45.053333333333	23.96
ENSMUSG00000051457	Spn	sialophorin [Source:MGI Symbol;Acc:MGI:98384]	1.8251691245749	0.86803015379023	0.019044203089194	0.28500236279622	yes	up	21.09	21.67	27.04	11.91	7.94	20.06	23.266666666667	13.303333333333
ENSMUSG00000051615	Rap2a	RAS related protein 2a [Source:MGI Symbol;Acc:MGI:97855]	1.6023780419965	0.68021455659287	0.013445347623794	0.24885127823274	yes	up	19.85	18.26	27.49	14.1	10.67	16.29	21.866666666667	13.686666666667
ENSMUSG00000051747	Ttn	titin [Source:MGI Symbol;Acc:MGI:98864]	0.08445351544023	-3.5657	0.00083053921897832	0.079616412352616	yes	down	0	0	0.01	0	0.08	0.13	0.0033333333333333	0.07
ENSMUSG00000051920	Rspo2	R-spondin 2 [Source:MGI Symbol;Acc:MGI:1922667]	0.22519076143144	-2.15078	0.04674053435292	0.38664289265024	yes	down	0.13	0.15	0.09	0.02	0.79	0.86	0.12333333333333	0.55666666666667
ENSMUSG00000052125	F730043M19Rik	RIKEN cDNA F730043M19 gene [Source:MGI Symbol;Acc:MGI:2443237]	0.54978534763861	-0.86306	0.047605820750996	0.38873442981795	yes	down	1.18	2.18	1.2	3.04	1.71	3.33	1.52	2.6933333333333
ENSMUSG00000052151	Plpp2	phospholipid phosphatase 2 [Source:MGI Symbol;Acc:MGI:1354945]	1.7247	0.78634199022718	0.023503320016521	0.30948771110293	yes	up	55.66	50.96	55.34	39.4	16.32	37.68	53.986666666667	31.133333333333
ENSMUSG00000052301	Doc2a	double C2, alpha [Source:MGI Symbol;Acc:MGI:109446]	0.43847831771923	-1.18942	0.021470416633688	0.30038498004248	yes	down	1.52	0.69	0.61	1.64	3.21	1.32	0.94	2.0566666666667
ENSMUSG00000052331	Ankrd44	ankyrin repeat domain 44 [Source:MGI Symbol;Acc:MGI:3045243]	0.58599344486949	-0.771044	0.0011699890821626	0.091764370966893	yes	down	16.82	18.64	19.49	27.13	41.77	23.61	18.316666666667	30.836666666667
ENSMUSG00000052374	Actn2	actinin alpha 2 [Source:MGI Symbol;Acc:MGI:109192]	0.0069932511374529	-7.15982	0.011465680272502	0.23433003576873	yes	down	0	0.02	0	0	2.55	1.5	0.0066666666666667	1.35
ENSMUSG00000052397	Ezr	ezrin [Source:MGI Symbol;Acc:MGI:98931]	1.8081876084468	0.85454437229631	0.0026379179105826	0.13155281371995	yes	up	195.78	149.2	152.1	108.67	57.03	106.87	165.69333333333	90.856666666667
ENSMUSG00000052415	Tchh	trichohyalin [Source:MGI Symbol;Acc:MGI:2177944]	0.4685643625827	-1.09368	0.007331251355287	0.19796673260638	yes	down	24.51	21.22	21.43	30.53	83.47	28.11	22.386666666667	47.37
ENSMUSG00000052430	Bmpr1b	bone morphogenetic protein receptor, type 1B [Source:MGI Symbol;Acc:MGI:107191]	0.13949614406146	-2.8417	0.0058096935483171	0.1819016430064	yes	down	0.11	0.02	0.07	0.04	0.67	0.77	0.066666666666667	0.49333333333333
ENSMUSG00000052504	Epha3	Eph receptor A3 [Source:MGI Symbol;Acc:MGI:99612]	0.12587913871054	-2.98989	9.4747122944853E-5	0.028187269076094	yes	down	0.21	0.12	0.12	0.15	0.81	1.09	0.15	0.68333333333333
ENSMUSG00000052512	Nav2	neuron navigator 2 [Source:MGI Symbol;Acc:MGI:2183691]	1.6416457695438	0.71514285936005	0.014215771878086	0.25458931710647	yes	up	4.83	3.93	3.63	2.48	1.9	3.39	4.13	2.59
ENSMUSG00000052516	Robo2	roundabout guidance receptor 2 [Source:MGI Symbol;Acc:MGI:1890110]	0.43793369654023	-1.19122	0.0053013349125826	0.17858509007117	yes	down	0.78	1.38	1.31	2.88	3.52	2.26	1.1566666666667	2.8866666666667
ENSMUSG00000052534	Pbx1	pre B cell leukemia homeobox 1 [Source:MGI Symbol;Acc:MGI:97495]	0.64845008734187	-0.624933	0.0057427901028547	0.1819016430064	yes	down	44.9	44.25	33.92	47.95	73.07	54.58	41.023333333333	58.533333333333
ENSMUSG00000052544	St6galnac3	ST6 (alpha-N-acetyl-neuraminyl-2,3-beta-galactosyl-1,3)-N-acetylgalactosaminide alpha-2,6-sialyltransferase 3 [Source:MGI Symbol;Acc:MGI:1341828]	0.62493423017575	-0.678224	0.0022011820519288	0.12291714014897	yes	down	6.05	3.62	6.06	12.73	4.94	8.27	5.2433333333333	8.6466666666667
ENSMUSG00000052566	Hook2	hook microtubule tethering protein 2 [Source:MGI Symbol;Acc:MGI:2181664]	1.6498275189839	0.72231520597807	0.019830820652233	0.28991380495719	yes	up	12.55	10.13	5.47	5.29	5.22	6.13	9.3833333333333	5.5466666666667
ENSMUSG00000052595	A1cf	APOBEC1 complementation factor [Source:MGI Symbol;Acc:MGI:1917115]	15.043122504897	3.91103	0.041488252858409	0.37440387086712	yes	up	0.73	0.27	0	0	0	0.07	0.33333333333333	0.023333333333333
ENSMUSG00000052632	Asap2	ArfGAP with SH3 domain, ankyrin repeat and PH domain 2 [Source:MGI Symbol;Acc:MGI:2685438]	1.7933804266612	0.84268155705249	0.0070354665634795	0.1944255678348	yes	up	7.78	6.13	8.22	3.49	2.66	5.53	7.3766666666667	3.8933333333333
ENSMUSG00000052676	Zmat1	zinc finger, matrin type 1 [Source:MGI Symbol;Acc:MGI:2442284]	1.99051	0.99314154420924	0.018162507464014	0.28024683244478	yes	up	6.77	6.55	15.23	6.15	3.53	4.86	9.5166666666667	4.8466666666667
ENSMUSG00000052914	Cyp2j6	cytochrome P450, family 2, subfamily j, polypeptide 6 [Source:MGI Symbol;Acc:MGI:1270148]	0.60993561193656	-0.713271	0.017685244560172	0.27976113285241	yes	down	1.2	1.55	1.56	2.75	2.17	2.08	1.4366666666667	2.3333333333333
ENSMUSG00000052928	Ctif	CBP80/20-dependent translation initiation factor [Source:MGI Symbol;Acc:MGI:2685518]	1.5214845004187	0.60547963698563	0.0030659906661862	0.14183289261405	yes	up	12.25	11.37	14.22	7.19	8.75	8.89	12.613333333333	8.2766666666667
ENSMUSG00000053007	Creb5	cAMP responsive element binding protein 5 [Source:MGI Symbol;Acc:MGI:2443973]	0.63903332850679	-0.646037	0.018128669514971	0.28024683244478	yes	down	5.04	4.63	6.1	9.56	9.34	5.78	5.2566666666667	8.2266666666667
ENSMUSG00000053024	Cntn2	contactin 2 [Source:MGI Symbol;Acc:MGI:104518]	0.055188585751175	-4.17949	3.4481701012905E-6	0.0025868771781638	yes	down	0.22	0.07	0.14	0.08	2.32	1.8	0.14333333333333	1.4
ENSMUSG00000053040	Aph1c	aph1 homolog C, gamma secretase subunit [Source:MGI Symbol;Acc:MGI:1915568]	0.65007283099582	-0.621327	0.023007008551538	0.30786875192021	yes	down	35.81	44.76	50.21	79.83	86.34	47.84	43.593333333333	71.336666666667
ENSMUSG00000053046	Brsk2	BR serine/threonine kinase 2 [Source:MGI Symbol;Acc:MGI:1923020]	0.030369553529349	-5.04123	0.00057438371232034	0.0695323019598	yes	down	0	0.13	0.07	0.03	1.79	0.76	0.066666666666667	0.86
ENSMUSG00000053093	Myh7	myosin, heavy polypeptide 7, cardiac muscle, beta [Source:MGI Symbol;Acc:MGI:2155600]	0.011621474495919	-6.42706	0.0001318669083226	0.034205784674463	yes	down	0.02	0.02	0.23	0.03	9.58	3.41	0.09	4.34
ENSMUSG00000053129	Gsx1	GS homeobox 1 [Source:MGI Symbol;Acc:MGI:95842]	0.025867465761565	-5.27272	0.030292887442428	1	yes	down	0	0	0	0	0.45	0.43	0	0.29333333333333
ENSMUSG00000053310	Nrgn	neurogranin [Source:MGI Symbol;Acc:MGI:1927184]	0.5329032287138	-0.908055	0.027301907799814	0.3266951588667	yes	down	56.43	48.18	31.18	52.21	141.46	56.66	45.263333333333	83.443333333333
ENSMUSG00000053398	Phgdh	3-phosphoglycerate dehydrogenase [Source:MGI Symbol;Acc:MGI:1355330]	2.2101007366607	1.14411	0.010526411274798	0.2273497868232	yes	up	116.14	84.01	43.68	24.87	21.99	61.64	81.276666666667	36.166666666667
ENSMUSG00000053714	4732471J01Rik	RIKEN cDNA 4732471J01 gene [Source:MGI Symbol;Acc:MGI:3603586]	2.3511622522837	1.2333741019378	0.0070871242280404	0.1944255678348	yes	up	2.34	2.32	1.66	0.71	0.56	1.38	2.1066666666667	0.88333333333333
ENSMUSG00000053730	Tmem39b	transmembrane protein 39b [Source:MGI Symbol;Acc:MGI:2682939]	1.6186300480543	0.69477328284436	0.029987613626136	0.33834915094654	yes	up	19.77	18.69	18.44	13.21	6.99	15.06	18.966666666667	11.753333333333
ENSMUSG00000053897	Slc39a8	solute carrier family 39 (metal ion transporter), member 8 [Source:MGI Symbol;Acc:MGI:1914797]	1.8603733248589	0.89559215890244	0.0078584038084838	0.20194681118746	yes	up	26.19	25.51	12.69	8.15	15.45	10.37	21.463333333333	11.323333333333
ENSMUSG00000053957	Gm12474	predicted gene 12474 [Source:MGI Symbol;Acc:MGI:3649378]	0.1812514332458	-2.46394	0.021570920326316	0.30113772672377	yes	down	0.27	0.25	0.05	1.74	1.23	0.17	0.19	1.0466666666667
ENSMUSG00000054065	Pkp3	plakophilin 3 [Source:MGI Symbol;Acc:MGI:1891830]	3.3059473497632	1.7250637485745	0.0034503475493572	0.14932200813506	yes	up	58.44	47.56	81.99	20.19	7.23	37.48	62.663333333333	21.633333333333
ENSMUSG00000054069	6030452D12Rik	RIKEN cDNA 6030452D12 gene [Source:MGI Symbol;Acc:MGI:3045356]	0.55089207487725	-0.860158	0.048205077413122	0.38952528930551	yes	down	4.46	3.13	2.32	4.31	9.72	3.67	3.3033333333333	5.9
ENSMUSG00000054074	Skida1	SKI/DACH domain containing 1 [Source:MGI Symbol;Acc:MGI:1919918]	0.52880196847531	-0.919201	0.036394529463657	0.36128859997307	yes	down	0.89	1.42	1.16	1.47	3.65	3.19	1.1566666666667	2.77
ENSMUSG00000054422	Fabp1	fatty acid binding protein 1, liver [Source:MGI Symbol;Acc:MGI:95479]	24.744696186053	4.6290474238748	0.0086331668145618	0.2083430676717	yes	up	9.4	4.72	0	0	0.28	0.27	4.7066666666667	0.18333333333333
ENSMUSG00000054474	Thnsl2	threonine synthase-like 2 (bacterial) [Source:MGI Symbol;Acc:MGI:3041254]	1.8330060432871	0.87421154234584	0.047307671155778	0.38754548109519	yes	up	9.68	7.37	2.68	3.62	3.71	2.64	6.5766666666667	3.3233333333333
ENSMUSG00000054640	Slc8a1	solute carrier family 8 (sodium/calcium exchanger), member 1 [Source:MGI Symbol;Acc:MGI:107956]	0.5772533118794	-0.792724	0.00041910303694753	0.061811023553674	yes	down	1.83	1.11	1.04	1.72	2	1.87	1.3266666666667	1.8633333333333
ENSMUSG00000054662	Ano9	anoctamin 9 [Source:MGI Symbol;Acc:MGI:1918595]	2.8077297005418	1.4894040544252	0.036137751191345	0.36128859997307	yes	up	0.78	0.62	0.35	0.42	0.48	0.23	0.58333333333333	0.37666666666667
ENSMUSG00000054702	Ap1s3	adaptor-related protein complex AP-1, sigma 3 [Source:MGI Symbol;Acc:MGI:1891304]	2.1007751026858	1.0709217233596	0.049948900426458	0.3937682905385	yes	up	7.39	8.27	9.33	7.07	0.95	4.81	8.33	4.2766666666667
ENSMUSG00000054752	Fsd1l	fibronectin type III and SPRY domain containing 1-like [Source:MGI Symbol;Acc:MGI:2442443]	0.63971536446638	-0.644498	0.046006200823789	0.38498399379946	yes	down	1.23	1.69	2	1.96	3.01	1.65	1.64	2.2066666666667
ENSMUSG00000054934	Kcnmb4	potassium large conductance calcium-activated channel, subfamily M, beta member 4 [Source:MGI Symbol;Acc:MGI:1913272]	0.095458703807809	-3.38898	0.043457519338367	0.37821224920523	yes	down	0	0.04	0.17	0	1.16	1.3	0.07	0.82
ENSMUSG00000054976	Nyap2	neuronal tyrosine-phophorylated phosphoinositide 3-kinase adaptor 2 [Source:MGI Symbol;Acc:MGI:2443135]	0.028741712846909	-5.12071	0.039743014784313	1	yes	down	0	0	0	0	0.13	0.13	0	0.086666666666667
ENSMUSG00000054986	Sec14l3	SEC14-like lipid binding 3 [Source:MGI Symbol;Acc:MGI:3617848]	37.656940550954	5.2348438874241	0.032872515732451	1	yes	up	0.43	0.23	0	0	0	0	0.22	0
ENSMUSG00000054999	Naaladl1	N-acetylated alpha-linked acidic dipeptidase-like 1 [Source:MGI Symbol;Acc:MGI:2685810]	5.8103424787785	2.5386232028507	0.043444415233519	0.37821224920523	yes	up	0.95	0.88	0.09	0	0.06	0.26	0.64	0.10666666666667
ENSMUSG00000055027	Smyd1	SET and MYND domain containing 1 [Source:MGI Symbol;Acc:MGI:104790]	0.06971953718897	-3.84229	0.001413324975021	0.099538458955051	yes	down	0.1	0	0.06	0.06	1.26	2.48	0.053333333333333	1.2666666666667
ENSMUSG00000055193	Klk15	kallikrein related-peptidase 15 [Source:MGI Symbol;Acc:MGI:2447533]	0.43039709999155	-1.21626	0.0044123063137635	0.16994273536605	yes	down	46.08	44.57	60.79	123.73	172.46	50.28	50.48	115.49
ENSMUSG00000055202	Zfp811	zinc finger protein 811 [Source:MGI Symbol;Acc:MGI:2682944]	0.13293642606172	-2.91119	0.022408521194576	0.30462792491099	yes	down	0.04	0.23	0	0.09	0.96	0.98	0.09	0.67666666666667
ENSMUSG00000055210	Foxd2	forkhead box D2 [Source:MGI Symbol;Acc:MGI:1347471]	0.31417555125666	-1.67036	0.026049482350944	0.31987392355569	yes	down	0.21	0.25	0.33	0.28	0.78	1.49	0.26333333333333	0.85
ENSMUSG00000055368	Slc6a2	solute carrier family 6 (neurotransmitter transporter, noradrenalin), member 2 [Source:MGI Symbol;Acc:MGI:1270850]	2.3399973853028	1.2265069177519	0.014486379542766	0.25499159676083	yes	up	64.68	60.86	69.81	26.11	8.31	49.21	65.116666666667	27.876666666667
ENSMUSG00000055491	Pprc1	peroxisome proliferative activated receptor, gamma, coactivator-related 1 [Source:MGI Symbol;Acc:MGI:2385096]	1.7550642071716	0.81152381097067	0.0060767707998449	0.18591255345979	yes	up	23.76	21.55	18.45	12.5	8.7	12.99	21.253333333333	11.396666666667
ENSMUSG00000055493	Epm2a	epilepsy, progressive myoclonic epilepsy, type 2 gene alpha [Source:MGI Symbol;Acc:MGI:1341085]	0.66572512030326	-0.587001	0.025081217564374	0.31635702417637	yes	down	4.38	5.47	5.5	9.02	7.97	5.94	5.1166666666667	7.6433333333333
ENSMUSG00000055538	Zcchc24	zinc finger, CCHC domain containing 24 [Source:MGI Symbol;Acc:MGI:1919168]	0.60275596617332	-0.730354	0.009559441838128	0.21769249903661	yes	down	30.28	28.53	33.13	44.85	71.53	37.17	30.646666666667	51.183333333333
ENSMUSG00000055639	Dach1	dachshund family transcription factor 1 [Source:MGI Symbol;Acc:MGI:1277991]	0.28264376434599	-1.82294	0.0084451727008429	0.20780508731218	yes	down	0.31	0.61	0.28	0.28	1.71	2.16	0.4	1.3833333333333
ENSMUSG00000055717	Slain1	SLAIN motif family, member 1 [Source:MGI Symbol;Acc:MGI:2145578]	0.43552894484043	-1.19916	0.0035780187656698	0.15319780099661	yes	down	0.88	0.84	0.5	1.3	2.01	1.85	0.74	1.72
ENSMUSG00000055817	Mta3	metastasis associated 3 [Source:MGI Symbol;Acc:MGI:2151172]	1.7915426054803	0.84120235333614	0.02755732731919	0.32793219509837	yes	up	83.99	77.93	92.13	66.96	22.54	53.27	84.683333333333	47.59
ENSMUSG00000055912	Tmem150a	transmembrane protein 150A [Source:MGI Symbol;Acc:MGI:2385244]	0.66278574630701	-0.593386	0.009785869267738	0.21929243404522	yes	down	1121.47	1128.89	1187.78	1991.95	1898.22	1264.4	1146.0466666667	1718.19
ENSMUSG00000055980	Irs1	insulin receptor substrate 1 [Source:MGI Symbol;Acc:MGI:99454]	0.47597960206721	-1.07103	0.015410898700623	0.2618425822913	yes	down	0.68	0.89	0.55	0.64	1.79	2	0.70666666666667	1.4766666666667
ENSMUSG00000056071	S100a9	S100 calcium binding protein A9 (calgranulin B) [Source:MGI Symbol;Acc:MGI:1338947]	0.39795175233669	-1.32933	0.040998773199709	0.37252745996254	yes	down	8.87	13.12	11.45	19.54	55.97	9.05	11.146666666667	28.186666666667
ENSMUSG00000056116	H2-T22	histocompatibility 2, T region locus 22 [Source:MGI Symbol;Acc:MGI:95956]	0.55063662724644	-0.860828	0.013890144735438	0.25146039790494	yes	down	75.82	79.71	101.26	210.5	168.4	86.18	85.596666666667	155.02666666667
ENSMUSG00000056131	Pgm3	phosphoglucomutase 3 [Source:MGI Symbol;Acc:MGI:97566]	1.6780594509064	0.74679382901286	0.0076664671456614	0.19952472186785	yes	up	17.91	15.52	13.06	10.68	5.96	10.66	15.496666666667	9.1
ENSMUSG00000056133	Unc93a2	unc-93 homolog A2 [Source:MGI Symbol;Acc:MGI:3712668]	0.57114073340947	-0.808082	0.0025044438658739	0.13019692583298	yes	down	50.97	49.19	47.2	92.7	107.49	56.57	49.12	85.586666666667
ENSMUSG00000056185	Snx32	sorting nexin 32 [Source:MGI Symbol;Acc:MGI:2444704]	0.61420741950398	-0.703202	0.04916933890592	0.39143793849872	yes	down	2.53	2.49	2.83	4	5.66	3.28	2.6166666666667	4.3133333333333
ENSMUSG00000056268	Dennd1b	DENN domain containing 1B [Source:MGI Symbol;Acc:MGI:2447812]	1.7783193939987	0.83051446182555	0.0030785860641871	0.14203476614318	yes	up	2.2	2.84	2.45	1.98	0.9	1.59	2.4966666666667	1.49
ENSMUSG00000056413	Adap1	ArfGAP with dual PH domains 1 [Source:MGI Symbol;Acc:MGI:2442201]	2.1088421325512	1.0764510993468	0.0019981596191159	0.12013325514929	yes	up	14.18	14.93	13.5	7.15	3.43	9.19	14.203333333333	6.59
ENSMUSG00000056457	Prl2c3	prolactin family 2, subfamily c, member 3 [Source:MGI Symbol;Acc:MGI:1341833]	3.4197742014619	1.7739010709634	0.030495136947462	0.33991833851967	yes	up	21015.8	20335.5	39762.9	8171.26	984.17	14949.7	27038.033333333	8035.0466666667
ENSMUSG00000056476	Med12l	mediator complex subunit 12-like [Source:MGI Symbol;Acc:MGI:2139916]	2.1396226277674	1.0973563662258	0.0057716920921069	0.1819016430064	yes	up	1.67	1.65	2.01	0.84	0.39	1.08	1.7766666666667	0.77
ENSMUSG00000056486	Chn1	chimerin 1 [Source:MGI Symbol;Acc:MGI:1915674]	0.63044777476334	-0.665551	0.027078569816195	0.32583035019417	yes	down	5.67	9.01	6.86	11.07	11.18	10.16	7.18	10.803333333333
ENSMUSG00000056492	Adgrf5	adhesion G protein-coupled receptor F5 [Source:MGI Symbol;Acc:MGI:2182928]	1.6897939414619	0.7568473306756	0.032546918563759	0.34744998312762	yes	up	114.91	104.64	125.2	102.85	34.57	66.86	114.91666666667	68.093333333333
ENSMUSG00000056515	Rab31	RAB31, member RAS oncogene family [Source:MGI Symbol;Acc:MGI:1914603]	0.63916131167149	-0.645748	0.0072351494341233	0.19650524447452	yes	down	91.11	88.54	92.37	150.37	171.86	100.97	90.673333333333	141.06666666667
ENSMUSG00000056648	Hoxb8	homeobox B8 [Source:MGI Symbol;Acc:MGI:96189]	0.23312036941629	-2.10085	0.0099589504189651	0.22059266942136	yes	down	0.91	1.92	0.56	0.46	2.83	11.33	1.13	4.8733333333333
ENSMUSG00000056812	St8sia3	ST8 alpha-N-acetyl-neuraminide alpha-2,8-sialyltransferase 3 [Source:MGI Symbol;Acc:MGI:106019]	0.019941333891767	-5.64809	0.014567712124492	0.25499159676083	yes	down	0	0	0	0	0.14	0.4	0	0.18
ENSMUSG00000056854	Pou3f4	POU domain, class 3, transcription factor 4 [Source:MGI Symbol;Acc:MGI:101894]	0.043568343312717	-4.52058	0.0045279766077469	0.17096938454021	yes	down	0.02	0.07	0	0	1.31	0.72	0.03	0.67666666666667
ENSMUSG00000056888	Glipr1	GLI pathogenesis-related 1 (glioma) [Source:MGI Symbol;Acc:MGI:1920940]	0.65322983975879	-0.614337	0.018485669815796	0.2819635310417	yes	down	80.35	87.47	71.11	151.29	132.58	85.81	79.643333333333	123.22666666667
ENSMUSG00000056895	H2bc27	H2B clustered histone 27 [Source:MGI Symbol;Acc:MGI:1925553]	0.036822932149435	-4.76325	0.024347523821018	0.31355935496233	yes	down	0.21	0	0	0	4.48	1.49	0.07	1.99
ENSMUSG00000056947	Mab21l1	mab-21-like 1 [Source:MGI Symbol;Acc:MGI:1333773]	0.095638990186918	-3.38626	0.044433483756749	0.38074867738348	yes	down	0	0.11	0.03	0	1.05	0.34	0.046666666666667	0.46333333333333
ENSMUSG00000057182	Scn3a	sodium channel, voltage-gated, type III, alpha [Source:MGI Symbol;Acc:MGI:98249]	0.066651339529701	-3.90722	0.0055318178073214	0.17974600225903	yes	down	0.07	0	0.01	0.06	0.28	0.08	0.026666666666667	0.14
ENSMUSG00000057346	Apol9a	apolipoprotein L 9a [Source:MGI Symbol;Acc:MGI:3606001]	0.6281796686697	-0.670751	0.039043770810837	0.36588456806524	yes	down	19.09	13.84	19.44	29.65	38.32	18.28	17.456666666667	28.75
ENSMUSG00000057421	Las1l	LAS1-like (S. cerevisiae) [Source:MGI Symbol;Acc:MGI:1923380]	1.7663930432776	0.82080639536241	0.01961086680355	0.28823296992782	yes	up	137.13	134.64	127.53	91.79	36.93	95.85	133.1	74.856666666667
ENSMUSG00000057836	Xlr3a	X-linked lymphocyte-regulated 3A [Source:MGI Symbol;Acc:MGI:109506]	2.5068533097063	1.3258775783214	0.031029683443006	0.34137857880045	yes	up	51.39	45.64	44.49	30.06	5.9	23.58	47.173333333333	19.846666666667
ENSMUSG00000057948	Unc13d	unc-13 homolog D [Source:MGI Symbol;Acc:MGI:1917700]	1.7047494349954	0.76956	0.0057376091708386	0.1819016430064	yes	up	13.38	6.61	11.3	5.38	2.74	6.14	10.43	4.7533333333333
ENSMUSG00000057963	Itpk1	inositol 1,3,4-triphosphate 5/6 kinase [Source:MGI Symbol;Acc:MGI:2446159]	0.57850469323027	-0.789599	0.012857750380325	0.24527356571209	yes	down	181.91	120.93	149.28	191.87	378.29	197.99	150.70666666667	256.05
ENSMUSG00000057969	Sema3b	sema domain, immunoglobulin domain (Ig), short basic domain, secreted, (semaphorin) 3B [Source:MGI Symbol;Acc:MGI:107561]	0.65939809286798	-0.600778	0.019472134793036	0.28741803751397	yes	down	27.19	23.59	25.94	51.66	37.03	30.62	25.573333333333	39.77
ENSMUSG00000058126	Tpm3-rs7	tropomyosin 3, related sequence 7 [Source:MGI Symbol;Acc:MGI:99705]	1.8184718756502	0.86272661335262	0.039349348938071	0.36669720044847	yes	up	50.42	47.15	45.85	30.48	10.1	37.82	47.806666666667	26.133333333333
ENSMUSG00000058135	Gstm1	glutathione S-transferase, mu 1 [Source:MGI Symbol;Acc:MGI:95860]	1.8266399644355	0.86919230298033	0.036358932679225	0.36128859997307	yes	up	82.33	54.18	22.2	33.72	22.25	28.33	52.903333333333	28.1
ENSMUSG00000058230	Arhgap35	Rho GTPase activating protein 35 [Source:MGI Symbol;Acc:MGI:1929494]	0.60716262919414	-0.719845	0.011665583940342	0.23579304592412	yes	down	4.35	4.33	3.13	4.09	7.27	7.89	3.9366666666667	6.4166666666667
ENSMUSG00000058317	Ube2e2	ubiquitin-conjugating enzyme E2E 2 [Source:MGI Symbol;Acc:MGI:2384997]	0.65512024183803	-0.610168	0.0068901286780028	0.1944255678348	yes	down	29.16	30.56	26.75	39.31	56.92	37.7	28.823333333333	44.643333333333
ENSMUSG00000058656	Samd12	sterile alpha motif domain containing 12 [Source:MGI Symbol;Acc:MGI:2444518]	0.64072301632046	-0.642227	0.045902237912004	0.38454194829235	yes	down	0.85	1.51	1.1	3.1	2.35	1.04	1.1533333333333	2.1633333333333
ENSMUSG00000058715	Fcer1g	Fc receptor, IgE, high affinity I, gamma polypeptide [Source:MGI Symbol;Acc:MGI:95496]	0.60746353484333	-0.71913	0.011779403391856	0.23708373560398	yes	down	64.99	63.45	61.98	131.22	111.38	68.48	63.473333333333	103.69333333333
ENSMUSG00000058755	Osm	oncostatin M [Source:MGI Symbol;Acc:MGI:104749]	2.9778906288735	1.5742907679968	0.0098680873373572	0.2195394382664	yes	up	6.97	5.74	5.8	0.74	1.01	4.4	6.17	2.05
ENSMUSG00000058799	Nap1l1	nucleosome assembly protein 1-like 1 [Source:MGI Symbol;Acc:MGI:1855693]	1.6565393108656	0.72817244001286	0.044825837111036	0.38212229896942	yes	up	284.99	341.65	302.47	119.77	112.97	274.93	309.70333333333	169.22333333333
ENSMUSG00000058914	C1qtnf3	C1q and tumor necrosis factor related protein 3 [Source:MGI Symbol;Acc:MGI:1932136]	0.089007672222013	-3.48993	0.0012073233327755	0.09300162547786	yes	down	0.1	0.11	0.04	0.25	0.36	2.04	0.083333333333333	0.88333333333333
ENSMUSG00000058952	Cfi	complement component factor i [Source:MGI Symbol;Acc:MGI:105937]	8.8639303810025	3.14795	0.034180333534561	0.35274022436534	yes	up	11.37	4.86	0.21	0.07	0.45	1.28	5.48	0.6
ENSMUSG00000059146	Ntrk3	neurotrophic tyrosine kinase, receptor, type 3 [Source:MGI Symbol;Acc:MGI:97385]	0.21327273052817	-2.22923	0.033304648507269	0.35019604509015	yes	down	0.01	0.06	0.01	0.01	0.21	0.22	0.026666666666667	0.14666666666667
ENSMUSG00000059256	Gzmd	granzyme D [Source:MGI Symbol;Acc:MGI:109255]	0.64768135667316	-0.626644	0.038725321914935	0.36588456806524	yes	down	2050.55	2867.93	1904.06	4949.81	2884.11	2546.15	2274.18	3460.0233333333
ENSMUSG00000059323	Tonsl	tonsoku-like, DNA repair protein [Source:MGI Symbol;Acc:MGI:1919999]	1.7555372080669	0.81191257401688	0.042351227345921	0.37687597907551	yes	up	6.74	7.31	5.81	4.18	1.45	5.09	6.62	3.5733333333333
ENSMUSG00000059412	Fxyd2	FXYD domain-containing ion transport regulator 2 [Source:MGI Symbol;Acc:MGI:1195260]	8.1771975149209	3.0316064881454	0.0034542343218927	0.14932200813506	yes	up	44.74	27.21	2.09	0.8	0.71	8.1	24.68	3.2033333333333
ENSMUSG00000059708	Akap17b	A kinase (PRKA) anchor protein 17B [Source:MGI Symbol;Acc:MGI:2443758]	1.8349194521679	0.87571673418106	0.015310087663493	0.26130124889572	yes	up	2.64	1.62	1.07	0.92	0.73	1.04	1.7766666666667	0.89666666666667
ENSMUSG00000059741	Myl3	myosin, light polypeptide 3 [Source:MGI Symbol;Acc:MGI:97268]	0.091024665059738	-3.4576	0.0008674742739622	0.081349285854444	yes	down	0.15	1.15	0.7	0.93	13.51	6.09	0.66666666666667	6.8433333333333
ENSMUSG00000059974	Ntm	neurotrimin [Source:MGI Symbol;Acc:MGI:2446259]	0.14351317031232	-2.80074	0.047687619385235	0.38873442981795	yes	down	0.06	0.09	0	0.02	1.35	0.72	0.05	0.69666666666667
ENSMUSG00000060063	Alox5ap	arachidonate 5-lipoxygenase activating protein [Source:MGI Symbol;Acc:MGI:107505]	0.57298495136812	-0.803431	0.0083921299927556	0.20742450274453	yes	down	13.17	13.94	8.48	15.98	33.21	21.92	11.863333333333	23.703333333333
ENSMUSG00000060206	Zfp462	zinc finger protein 462 [Source:MGI Symbol;Acc:MGI:107690]	0.41632207900984	-1.26423	0.039073840144857	0.36588456806524	yes	down	1.03	1.81	0.53	0.77	2.46	5.53	1.1233333333333	2.92
ENSMUSG00000060257	Scrt2	scratch family zinc finger 2 [Source:MGI Symbol;Acc:MGI:2139287]	0.0096084891097239	-6.70147	0.00032170967059537	0.053607259328486	yes	down	0	0.02	0	0	1.43	0.75	0.0066666666666667	0.72666666666667
ENSMUSG00000060424	Pantr1	POU domain, class 3, transcription factor 3 adjacent noncoding transcript 1 [Source:MGI Symbol;Acc:MGI:1913547]	0.018773214781479	-5.73518	0.0016867178408961	0.11066279978959	yes	down	0	0.43	0	0	10.66	4.23	0.14333333333333	4.9633333333333
ENSMUSG00000060429	Sntb1	syntrophin, basic 1 [Source:MGI Symbol;Acc:MGI:101781]	2.7161286176953	1.4415517975936	0.0049998571769785	0.17563647297712	yes	up	0.9	0.7	0.95	0.26	0.16	0.48	0.85	0.3
ENSMUSG00000060445	Sycp2	synaptonemal complex protein 2 [Source:MGI Symbol;Acc:MGI:1933281]	3.1153121821155	1.6393767414268	0.010107936310048	0.22274896683254	yes	up	0.53	0.59	0.99	0.22	0.2	0.51	0.70333333333333	0.31
ENSMUSG00000060499	Rpl10l	ribosomal protein L10-like [Source:MGI Symbol;Acc:MGI:3647985]	13.770920574553	3.7835531005439	0.00032038335663947	0.053607259328486	yes	up	4.65	0.74	3.26	0.27	0	0.36	2.8833333333333	0.21
ENSMUSG00000060510	Zfp266	zinc finger protein 266 [Source:MGI Symbol;Acc:MGI:1924769]	0.63374490180846	-0.658026	0.048420262327661	0.38990634170527	yes	down	3.44	4.37	3.79	4.11	9.23	7.99	3.8666666666667	7.11
ENSMUSG00000060512	0610040J01Rik	RIKEN cDNA 0610040J01 gene [Source:MGI Symbol;Acc:MGI:1923511]	4.7125283904872	2.2365013098809	0.0047201196421048	0.17309092600272	yes	up	5.92	2.91	0.85	0.15	0.78	1.04	3.2266666666667	0.65666666666667
ENSMUSG00000060534	Dcc	deleted in colorectal carcinoma [Source:MGI Symbol;Acc:MGI:94869]	0.009656443537029	-6.69429	0.00030357107912385	0.053450193574307	yes	down	0	0.01	0	0	0.38	0.3	0.0033333333333333	0.22666666666667
ENSMUSG00000060600	Eno3	enolase 3, beta muscle [Source:MGI Symbol;Acc:MGI:95395]	0.38329579250339	-1.38347	0.018389143778421	0.28174871007185	yes	down	1.65	4.15	2.85	2.47	8.23	11.77	2.8833333333333	7.49
ENSMUSG00000060681	Slc9a6	solute carrier family 9 (sodium/hydrogen exchanger), member 6 [Source:MGI Symbol;Acc:MGI:2443511]	1.6290881337686	0.70406465586549	0.0068560413497122	0.1944255678348	yes	up	15.44	16.03	13.97	13.39	6.9	11.1	15.146666666667	10.463333333333
ENSMUSG00000060802	B2m	beta-2 microglobulin [Source:MGI Symbol;Acc:MGI:88127]	0.57043794361162	-0.809858	0.027925055140965	0.32872215416438	yes	down	830.4	989.84	1085.08	2567.18	1585.49	914.8	968.44	1689.1566666667
ENSMUSG00000060923	Acyp2	acylphosphatase 2, muscle type [Source:MGI Symbol;Acc:MGI:1922822]	0.59543141190797	-0.747993	0.0082438452156305	0.20467273265569	yes	down	9.82	13.75	10.11	20.52	20.32	15.21	11.226666666667	18.683333333333
ENSMUSG00000060985	Tdrd5	tudor domain containing 5 [Source:MGI Symbol;Acc:MGI:2684949]	9.7704791382134	3.28843	1.9528310128231E-6	0.0016045761488696	yes	up	1.56	1.15	2.25	0.09	0.16	0.39	1.6533333333333	0.21333333333333
ENSMUSG00000061167	Rpl15-ps3	ribosomal protein L15, pseudogene 3 [Source:MGI Symbol;Acc:MGI:3782952]	5.9755297113778	2.5790666090105	1.3290770897034E-6	0.0012740680657129	yes	up	198.44	179.37	137.59	9.82	18.67	57.41	171.8	28.633333333333
ENSMUSG00000061232	H2-K1	histocompatibility 2, K1, K region [Source:MGI Symbol;Acc:MGI:95904]	0.5695029210513	-0.812225	0.031668646929992	0.34403372680185	yes	down	518.13	489.87	606.4	1417.88	862.8	476.2	538.13333333333	918.96
ENSMUSG00000061353	Cxcl12	chemokine (C-X-C motif) ligand 12 [Source:MGI Symbol;Acc:MGI:103556]	0.26691199561521	-1.90556	0.0032348901105864	0.14727712099781	yes	down	2.63	4.2	0.95	3.07	10.64	13.06	2.5933333333333	8.9233333333333
ENSMUSG00000061517	Sox21	SRY (sex determining region Y)-box 21 [Source:MGI Symbol;Acc:MGI:2654070]	0.22911782572982	-2.12584	0.031809637141282	0.34403372680185	yes	down	0.16	0.22	0.05	0.05	1.01	0.75	0.14333333333333	0.60333333333333
ENSMUSG00000061527	Krt5	keratin 5 [Source:MGI Symbol;Acc:MGI:96702]	0.16951984760463	-2.56047	0.045504856610511	0.38339174844452	yes	down	0.06	0.22	0	0.1	0.45	1.07	0.093333333333333	0.54
ENSMUSG00000061540	Orm2	orosomucoid 2 [Source:MGI Symbol;Acc:MGI:97444]	3.6969601440504	1.8863394902953	0.00042986513048049	0.061811023553674	yes	up	17.59	12.97	26.78	2.47	4.33	8.94	19.113333333333	5.2466666666667
ENSMUSG00000061601	Pclo	piccolo (presynaptic cytomatrix protein) [Source:MGI Symbol;Acc:MGI:1349390]	0.45784008760772	-1.12708	0.04077244535634	0.37164740867599	yes	down	0.05	0.1	0.17	0.14	0.38	0.24	0.10666666666667	0.25333333333333
ENSMUSG00000061603	Akap6	A kinase (PRKA) anchor protein 6 [Source:MGI Symbol;Acc:MGI:3050566]	0.24448440362353	-2.03219	0.0054542899080352	0.17892352160294	yes	down	0.04	0.04	0.08	0.05	0.32	0.19	0.053333333333333	0.18666666666667
ENSMUSG00000061815	Rufy4	RUN and FYVE domain containing 4 [Source:MGI Symbol;Acc:MGI:3588214]	0.34445285324272	-1.53762	0.030948775655184	0.34137857880045	yes	down	2.31	1.67	1.4	10.83	1.05	4.09	1.7933333333333	5.3233333333333
ENSMUSG00000061816	Myl1	myosin, light polypeptide 1 [Source:MGI Symbol;Acc:MGI:97269]	0.086159115140668	-3.53685	0.00075454194934732	0.077294671475286	yes	down	0.2	0.23	0.26	1.42	4.06	2.27	0.23	2.5833333333333
ENSMUSG00000061833	Gm6311	predicted gene 6311 [Source:MGI Symbol;Acc:MGI:3644735]	2.5108618650788	1.3281826610079	0.048016029477985	0.38952354896221	yes	up	2.3	2.32	2.15	0.56	1.42	0.66	2.2566666666667	0.88
ENSMUSG00000061947	Serpina10	serine (or cysteine) peptidase inhibitor, clade A (alpha-1 antiproteinase, antitrypsin), member 10 [Source:MGI Symbol;Acc:MGI:2667725]	15.430985385616	3.9477582867734	0.0088357227033478	0.21081364534704	yes	up	2.19	1.29	0	0	0.04	0.34	1.16	0.12666666666667
ENSMUSG00000062073	Gm10109	predicted gene 10109 [Source:MGI Symbol;Acc:MGI:3647742]	0.032123632680575	-4.96022	0.013903998513043	1	yes	down	0	0	0	0.14	0.63	0.35	0	0.37333333333333
ENSMUSG00000062098	Btbd3	BTB (POZ) domain containing 3 [Source:MGI Symbol;Acc:MGI:2385155]	0.60525614955376	-0.724382	0.012507404632347	0.24248906396758	yes	down	82.51	93.18	79.32	131.51	194.53	90.85	85.003333333333	138.96333333333
ENSMUSG00000062175	Tgif2	TGFB-induced factor homeobox 2 [Source:MGI Symbol;Acc:MGI:1915299]	1.50143	0.5863370946302	0.019358526064693	0.28623082026245	yes	up	13.26	13.16	11.25	7.75	7.02	12.76	12.556666666667	9.1766666666667
ENSMUSG00000062310	Glrp1	glutamine repeat protein 1 [Source:MGI Symbol;Acc:MGI:108038]	4.2099936756347	2.0738180660381	0.0052737161783188	0.17842739736645	yes	up	1.22	1.52	1.48	0.23	0.08	0.69	1.4066666666667	0.33333333333333
ENSMUSG00000062515	Fabp4	fatty acid binding protein 4, adipocyte [Source:MGI Symbol;Acc:MGI:88038]	0.40196236146961	-1.31487	0.00093704924844586	0.085406314183368	yes	down	686.51	799.36	825.09	2418.08	2519.73	820.73	770.32	1919.5133333333
ENSMUSG00000062563	Cys1	cystin 1 [Source:MGI Symbol;Acc:MGI:2177632]	0.52363583592406	-0.933364	0.0045846038713446	0.17122800822522	yes	down	12.06	7.88	12.45	24.42	27.42	14.58	10.796666666667	22.14
ENSMUSG00000062727	H2bc12	H2B clustered histone 12 [Source:MGI Symbol;Acc:MGI:2448399]	0.5800309608892	-0.785798	0.024812993709428	0.31466156839747	yes	down	17.57	19.29	26.82	37.19	38.48	34.06	21.226666666667	36.576666666667
ENSMUSG00000062961	Ccdc177	coiled-coil domain containing 177 [Source:MGI Symbol;Acc:MGI:2686414]	0.094893032508729	-3.39755	0.013858469026644	0.25146039790494	yes	down	0.01	0.03	0	0.02	0.25	0.17	0.013333333333333	0.14666666666667
ENSMUSG00000062980	Cped1	cadherin-like and PC-esterase domain containing 1 [Source:MGI Symbol;Acc:MGI:2444814]	0.52504913764917	-0.929476	0.0059518186893049	0.18404772667376	yes	down	5.47	6.46	5.9	13.64	13.61	6.63	5.9433333333333	11.293333333333
ENSMUSG00000062991	Nrg1	neuregulin 1 [Source:MGI Symbol;Acc:MGI:96083]	0.39906223439238	-1.32531	0.022342184170994	0.30427339216298	yes	down	0.5	0.16	0.19	0.88	0.51	1.01	0.28333333333333	0.8
ENSMUSG00000063011	Msln	mesothelin [Source:MGI Symbol;Acc:MGI:1888992]	0.53069603797368	-0.914042	0.0018890539429415	0.11725045246567	yes	down	74.84	62	62.04	121.17	168.34	79.18	66.293333333333	122.89666666667
ENSMUSG00000063063	Ctnna2	catenin (cadherin associated protein), alpha 2 [Source:MGI Symbol;Acc:MGI:88275]	0.06901045746184	-3.85704	0.0015091541363116	0.10333513738911	yes	down	0	0.05	0.07	0.09	0.96	0.45	0.04	0.5
ENSMUSG00000063146	Clip2	CAP-GLY domain containing linker protein 2 [Source:MGI Symbol;Acc:MGI:1313136]	1.94669	0.96101986459008	0.049614985574147	0.39270943856968	yes	up	39.47	33.46	40.75	28.46	5.59	24.1	37.893333333333	19.383333333333
ENSMUSG00000063354	Slc39a4	solute carrier family 39 (zinc transporter), member 4 [Source:MGI Symbol;Acc:MGI:1919277]	4.1271306849461	2.0451391217805	0.0013076869824041	0.096841797774177	yes	up	16.4	9.76	1.91	1.14	4.96	2.67	9.3566666666667	2.9233333333333
ENSMUSG00000063415	Cyp26b1	cytochrome P450, family 26, subfamily b, polypeptide 1 [Source:MGI Symbol;Acc:MGI:2176159]	1.7390263110516	0.79827976044004	0.0025795891614665	0.13155281371995	yes	up	27.61	19.96	22.06	9.22	14.09	16.59	23.21	13.3
ENSMUSG00000063430	Wscd2	WSC domain containing 2 [Source:MGI Symbol;Acc:MGI:2445030]	2.6504246662529	1.4062235350767	0.0069494395671836	0.1944255678348	yes	up	21.57	20.84	25.26	9.44	2.5	13.54	22.556666666667	8.4933333333333
ENSMUSG00000063564	Col23a1	collagen, type XXIII, alpha 1 [Source:MGI Symbol;Acc:MGI:2653243]	0.18184262937116	-2.45924	0.0005338759141094	0.066769647226663	yes	down	0.29	0.3	0.12	0.28	1.31	2.28	0.23666666666667	1.29
ENSMUSG00000063632	Sox11	SRY (sex determining region Y)-box 11 [Source:MGI Symbol;Acc:MGI:98359]	0.098310930376476	-3.3465	0.033630276448858	0.35084447791228	yes	down	0.2	1.03	0.11	0.06	5.91	7.25	0.44666666666667	4.4066666666667
ENSMUSG00000063727	Tnfrsf11b	tumor necrosis factor receptor superfamily, member 11b (osteoprotegerin) [Source:MGI Symbol;Acc:MGI:109587]	0.46904590042144	-1.0922	0.0010832668533137	0.088168724310982	yes	down	83.75	96.15	77.53	208.11	238.04	95.87	85.81	180.67333333333
ENSMUSG00000063796	Slc22a8	solute carrier family 22 (organic anion transporter), member 8 [Source:MGI Symbol;Acc:MGI:1336187]	33.722601771163	5.0756439424827	0.0061186812250772	0.1860469370341	yes	up	0.87	0.54	0	0	0	0.04	0.47	0.013333333333333
ENSMUSG00000063919	Srrm4	serine/arginine repetitive matrix 4 [Source:MGI Symbol;Acc:MGI:1916205]	0.59986176640402	-0.737298	0.025553704532614	0.31732870474535	yes	down	2.69	2.61	2.3	2.61	4.47	4.08	2.5333333333333	3.72
ENSMUSG00000063952	Brpf3	bromodomain and PHD finger containing, 3 [Source:MGI Symbol;Acc:MGI:2146836]	1.5199592426158	0.60403263862646	0.037417904497945	0.36213096866556	yes	up	30.57	25.48	26.82	22.36	10.84	19.97	27.623333333333	17.723333333333
ENSMUSG00000063972	Nr6a1	nuclear receptor subfamily 6, group A, member 1 [Source:MGI Symbol;Acc:MGI:1352459]	2.0989353973492	1.0696577629339	0.018626234236529	0.2819635310417	yes	up	9.18	8.5	5.86	4.49	1.36	5.05	7.8466666666667	3.6333333333333
ENSMUSG00000064023	Klk8	kallikrein related-peptidase 8 [Source:MGI Symbol;Acc:MGI:1343327]	0.61544804134879	-0.700291	0.027345988231565	0.32699586066226	yes	down	33.53	36.84	24.5	41.89	69.45	35.94	31.623333333333	49.093333333333
ENSMUSG00000064267	Hvcn1	hydrogen voltage-gated channel 1 [Source:MGI Symbol;Acc:MGI:1921346]	2.0860648750731	1.06078	0.036782928497119	0.36155669384031	yes	up	17.52	15.87	15.92	9.3	1.1	10.58	16.436666666667	6.9933333333333
ENSMUSG00000064354	mt-Co2	mitochondrially encoded cytochrome c oxidase II [Source:MGI Symbol;Acc:MGI:102503]	1.6844070529374	0.75224082147488	0.0078882730072645	0.20194681118746	yes	up	320.34	377.69	361.66	142.69	290.93	194.98	353.23	209.53333333333
ENSMUSG00000064373	Selenop	selenoprotein P [Source:MGI Symbol;Acc:MGI:894288]	0.63337295606925	-0.658873	0.030827738441815	0.34137857880045	yes	down	707.33	848.44	647.73	1594.24	1128.37	709.22	734.5	1143.9433333333
ENSMUSG00000066129	Kndc1	kinase non-catalytic C-lobe domain (KIND) containing 1 [Source:MGI Symbol;Acc:MGI:1923734]	2.8287012033258	1.5001397924124	0.010818817849724	0.22917087946032	yes	up	0.83	0.64	1.12	0.44	0.11	0.34	0.86333333333333	0.29666666666667
ENSMUSG00000066366	Serpina1a	serine (or cysteine) peptidase inhibitor, clade A, member 1A [Source:MGI Symbol;Acc:MGI:891971]	5.3638991176207	2.4232821037828	0.032093604021438	0.34567736416349	yes	up	9.34	3.36	0.12	0.17	0.57	1.55	4.2733333333333	0.76333333333333
ENSMUSG00000066442	Mthfs	5, 10-methenyltetrahydrofolate synthetase [Source:MGI Symbol;Acc:MGI:1340032]	0.5938157171367	-0.751913	0.00049219259630006	0.064830406482118	yes	down	13.68	15.36	13.22	24.97	24.19	23.16	14.086666666667	24.106666666667
ENSMUSG00000066456	Hmgn3	high mobility group nucleosomal binding domain 3 [Source:MGI Symbol;Acc:MGI:2138069]	0.54335761819841	-0.880026	0.0047604263183103	0.17309092600272	yes	down	7.35	10.79	8.91	20.15	20.28	14.62	9.0166666666667	18.35
ENSMUSG00000066477	Gm16551	predicted gene 16551 [Source:MGI Symbol;Acc:MGI:4414971]	0.014805578412911	-6.07772	0.0013748966627575	0.098879123898253	yes	down	0	0.02	0	0	1.24	0.82	0.0066666666666667	0.68666666666667
ENSMUSG00000066595	Flvcr1	feline leukemia virus subgroup C cellular receptor 1 [Source:MGI Symbol;Acc:MGI:2444881]	1.6550766110097	0.72689799876403	0.038816760621877	0.36588456806524	yes	up	14.97	14.3	25.34	14.6	7.84	11.81	18.203333333333	11.416666666667
ENSMUSG00000066705	Fxyd6	FXYD domain-containing ion transport regulator 6 [Source:MGI Symbol;Acc:MGI:1890226]	0.44599480883316	-1.1649	0.012320157154693	0.24129887821139	yes	down	4.41	5.36	2.29	4.19	9.76	12.71	4.02	8.8866666666667
ENSMUSG00000067038	Rps12-ps3	ribosomal protein S12, pseudogene 3 [Source:MGI Symbol;Acc:MGI:3704503]	0.55499079956725	-0.849464	0.0017444887172995	0.11328697589237	yes	down	139.2	194.67	136.65	229.56	249.31	361.56	156.84	280.14333333333
ENSMUSG00000067049	Unc93a	unc-93 homolog A [Source:MGI Symbol;Acc:MGI:1933250]	0.54663838176081	-0.871341	0.0039982941485518	0.16157041108492	yes	down	5.14	5.18	5.13	9.53	12.35	6.25	5.15	9.3766666666667
ENSMUSG00000067194	Eif1ax	eukaryotic translation initiation factor 1A, X-linked [Source:MGI Symbol;Acc:MGI:1913485]	0.66461959338289	-0.589399	0.0076586963519407	0.19952472186785	yes	down	10.43	12.79	9.87	12.56	19.22	17.59	11.03	16.456666666667
ENSMUSG00000067212	H2-T23	histocompatibility 2, T region locus 23 [Source:MGI Symbol;Acc:MGI:95957]	0.55423204240754	-0.851438	0.0036683868005454	0.1545663064568	yes	down	90.36	93.35	102.41	218.08	189.12	107.54	95.373333333333	171.58
ENSMUSG00000067215	Usp51	ubiquitin specific protease 51 [Source:MGI Symbol;Acc:MGI:3588217]	3.6386872734601	1.8634180642558	0.020857955606919	0.29719572584425	yes	up	3.79	2.3	0.26	0.73	0.42	0.53	2.1166666666667	0.56
ENSMUSG00000067430	Zfp763	zinc finger protein 763 [Source:MGI Symbol;Acc:MGI:1920701]	0.39254066796058	-1.34909	0.014199092277761	0.25458931710647	yes	down	0.61	0.47	0.26	0.57	1.19	1.61	0.44666666666667	1.1233333333333
ENSMUSG00000067438	Hmx1	H6 homeobox 1 [Source:MGI Symbol;Acc:MGI:107178]	0.044077922834132	-4.5038	0.034330464010698	1	yes	down	0	0.05	0	0	0.49	0.73	0.016666666666667	0.40666666666667
ENSMUSG00000067561	Dmrtc1c2	DMRT-like family C1c2 [Source:MGI Symbol;Acc:MGI:3802967]	2.1362766209975	1.0950984700134	0.021459035245237	0.30038498004248	yes	up	4.99	3.9	3.03	2.51	1.15	1.6	3.9733333333333	1.7533333333333
ENSMUSG00000067567	Hdac8	histone deacetylase 8 [Source:MGI Symbol;Acc:MGI:1917565]	0.62141390657952	-0.686374	0.0094513225610845	0.21769249903661	yes	down	6.17	5.93	5.34	9.49	11.18	7.12	5.8133333333333	9.2633333333333
ENSMUSG00000067575	Rpl35a-ps3	ribosomal protein L35A, pseudogene 3 [Source:MGI Symbol;Acc:MGI:3704473]	261.00810761482	8.0279508112596	6.9116310761906E-13	1.3251132691074E-9	yes	up	164.96	339.63	312.64	0	2.52	0	272.41	0.84
ENSMUSG00000067629	Syngap1	synaptic Ras GTPase activating protein 1 homolog (rat) [Source:MGI Symbol;Acc:MGI:3039785]	0.43831496092581	-1.18996	0.0049963856894625	0.17563647297712	yes	down	0.76	0.91	0.99	1.77	2.58	3.59	0.88666666666667	2.6466666666667
ENSMUSG00000067714	Lpar5	lysophosphatidic acid receptor 5 [Source:MGI Symbol;Acc:MGI:2685918]	2.4185213477739	1.2741252722025	0.031347316455867	0.3427743634005	yes	up	3.13	2.64	3.05	1.7	0.37	1.58	2.94	1.2166666666667
ENSMUSG00000067724	Gbx1	gastrulation brain homeobox 1 [Source:MGI Symbol;Acc:MGI:95667]	0.055372426884856	-4.17469	0.022190753653651	0.30344964082574	yes	down	0	0.04	0	0.02	0.54	0.1	0.013333333333333	0.22
ENSMUSG00000067771	Pwwp4a	PWWP domain containing 4A [Source:MGI Symbol;Acc:MGI:3710618]	2.5185556886403	1.3325966312689	0.023155264294645	0.30844607418871	yes	up	8.54	5.96	7.56	3.87	0.58	4.27	7.3533333333333	2.9066666666667
ENSMUSG00000067869	Tcea1-ps1	transcription elongation factor A (SII) 1, pseudogene 1 [Source:MGI Symbol;Acc:MGI:1861432]	0.6236222491948	-0.681256	0.042371166816182	0.37687597907551	yes	down	5.2	4.16	5.13	8.69	7.23	7.27	4.83	7.73
ENSMUSG00000067873	Htatsf1	HIV TAT specific factor 1 [Source:MGI Symbol;Acc:MGI:1919709]	1.8698881222739	0.90295195446098	0.025508095681929	0.31732870474535	yes	up	85.97	90.55	92.99	58.9	19.87	67.3	89.836666666667	48.69
ENSMUSG00000067879	Vxn	vexin [Source:MGI Symbol;Acc:MGI:1924232]	0.023395746313628	-5.41761	0.023474420063599	1	yes	down	0	0	0	0	0.29	0.19	0	0.16
ENSMUSG00000067931	Zfp948	zinc finger protein 948 [Source:MGI Symbol;Acc:MGI:3040683]	1.60937	0.68649728608351	0.0029798193627955	0.1401675903171	yes	up	11.3	11.74	14.15	8.73	6.82	7.5	12.396666666667	7.6833333333333
ENSMUSG00000068011	Mkrn2os	makorin, ring finger protein 2, opposite strand [Source:MGI Symbol;Acc:MGI:1917541]	27.986735697567	4.8066713192913	0.0038415085014153	0.15810718963167	yes	up	1.3	0.86	0.15	0	0	0.03	0.77	0.01
ENSMUSG00000068129	Cst7	cystatin F (leukocystatin) [Source:MGI Symbol;Acc:MGI:1298217]	0.64426891690649	-0.634265	0.044357906514881	0.38074867738348	yes	down	30.19	39.17	25.71	68.85	40.02	36.48	31.69	48.45
ENSMUSG00000068154	Insm1	insulinoma-associated 1 [Source:MGI Symbol;Acc:MGI:1859980]	0.03503383641414	-4.83511	0.00013152858896263	0.034205784674463	yes	down	0.04	0.02	0.02	0.05	1.51	0.9	0.026666666666667	0.82
ENSMUSG00000068246	Apol9b	apolipoprotein L 9b [Source:MGI Symbol;Acc:MGI:1919148]	0.64428071571204	-0.634239	0.030155647469905	0.33910189964011	yes	down	8.28	8.39	7.68	10.66	17.24	9.65	8.1166666666667	12.516666666667
ENSMUSG00000068270	Shroom4	shroom family member 4 [Source:MGI Symbol;Acc:MGI:2685570]	2.0273617771183	1.0196035567292	0.048647448084378	0.39078768407709	yes	up	9.16	10.29	14.3	8.84	1.4	5.75	11.25	5.33
ENSMUSG00000068327	Tlx2	T cell leukemia, homeobox 2 [Source:MGI Symbol;Acc:MGI:1350935]	0.030382290319751	-5.04063	0.045673720529464	1	yes	down	0	0	0	0	0.53	0.49	0	0.34
ENSMUSG00000068396	Rpl34-ps1	ribosomal protein L34, pseudogene 1 [Source:MGI Symbol;Acc:MGI:3704270]	0.0036340635839673	-8.1042	2.1005918266326E-7	0.00027383614109013	yes	down	0	0	0	48.39	6.82	111.59	0	55.6
ENSMUSG00000068522	Aard	alanine and arginine rich domain containing protein [Source:MGI Symbol;Acc:MGI:2181621]	2.5999144117562	1.3784641310355	0.011697412188412	0.23579304592412	yes	up	6.94	7.65	6.28	2.99	0.77	4.21	6.9566666666667	2.6566666666667
ENSMUSG00000068536	Aoc1l1	amine oxidase copper containing 1-like 1 [Source:MGI Symbol;Acc:MGI:3618290]	4.0911761262966	2.03252	0.012524385987249	0.24254576903477	yes	up	163.64	77.36	153.88	22.19	11.05	64.85	131.62666666667	32.696666666667
ENSMUSG00000068551	Zfp467	zinc finger protein 467 [Source:MGI Symbol;Acc:MGI:1916160]	0.54726509580976	-0.869688	0.0015374249574979	0.10403242212402	yes	down	3.58	3.65	3.75	8.47	9.2	5.67	3.66	7.78
ENSMUSG00000068614	Actc1	actin, alpha, cardiac muscle 1 [Source:MGI Symbol;Acc:MGI:87905]	0.080911595154541	-3.62751	0.0066258506311305	0.19430031366653	yes	down	2.68	1.96	0.54	0.6	31.27	30.61	1.7266666666667	20.826666666667
ENSMUSG00000068740	Celsr2	cadherin, EGF LAG seven-pass G-type receptor 2 [Source:MGI Symbol;Acc:MGI:1858235]	0.11528509502517	-3.11672	0.00030159810080003	0.053450193574307	yes	down	0.52	0.87	0.43	0.24	2.6	2.62	0.60666666666667	1.82
ENSMUSG00000068876	Cgn	cingulin [Source:MGI Symbol;Acc:MGI:1927237]	2.4658050182316	1.3020587241723	0.0088454986514784	0.21081364534704	yes	up	11.11	6.72	5.67	3.96	1.07	4.39	7.8333333333333	3.14
ENSMUSG00000068922	Msto1	misato 1, mitochondrial distribution and morphology regulator [Source:MGI Symbol;Acc:MGI:2385175]	1.5451106964477	0.62771020090971	0.0094978556028815	0.21769249903661	yes	up	27.61	24.74	21.05	15.89	10.83	19.03	24.466666666667	15.25
ENSMUSG00000068923	Syt11	synaptotagmin XI [Source:MGI Symbol;Acc:MGI:1859547]	0.38897158058745	-1.36226	0.0014438871031778	0.10086749783535	yes	down	1.11	2.09	0.96	2.48	4.28	3.86	1.3866666666667	3.54
ENSMUSG00000069072	Slc7a14	solute carrier family 7 (cationic amino acid transporter, y+ system), member 14 [Source:MGI Symbol;Acc:MGI:3040688]	0.39637112932981	-1.33508	0.00943720548853	0.21769249903661	yes	down	0.29	0.18	0.2	0.93	0.65	0.26	0.22333333333333	0.61333333333333
ENSMUSG00000069170	Adgrv1	adhesion G protein-coupled receptor V1 [Source:MGI Symbol;Acc:MGI:1274784]	0.084784060821092	-3.56006	7.7600268905728E-5	0.024345320726697	yes	down	0.23	0.12	0.21	0.37	1.43	1.54	0.18666666666667	1.1133333333333
ENSMUSG00000069171	Nr2f1	nuclear receptor subfamily 2, group F, member 1 [Source:MGI Symbol;Acc:MGI:1352451]	0.076270071713423	-3.71274	0.0057181220086928	0.1819016430064	yes	down	0.17	1.17	0.11	0.51	10.34	7.49	0.48333333333333	6.1133333333333
ENSMUSG00000069227	Gprin1	G protein-regulated inducer of neurite outgrowth 1 [Source:MGI Symbol;Acc:MGI:1349455]	0.17562612188517	-2.50942	0.019343673721151	0.28623082026245	yes	down	0.11	0.12	0.1	0.02	1.08	0.74	0.11	0.61333333333333
ENSMUSG00000069305	H4c18	H4 clustered histone 18 [Source:MGI Symbol;Acc:MGI:4843992]	0.53446792615841	-0.903825	0.019508604422463	0.28746453399624	yes	down	17.72	13.22	15.52	27.74	25.73	33.15	15.486666666667	28.873333333333
ENSMUSG00000069601	Ank3	ankyrin 3, epithelial [Source:MGI Symbol;Acc:MGI:88026]	0.62574496281455	-0.676353	0.006161469736151	0.1860469370341	yes	down	3.44	5.31	3.15	5.81	3.96	5.96	3.9666666666667	5.2433333333333
ENSMUSG00000069755	Zfp125	zinc finger protein 125 [Source:MGI Symbol;Acc:MGI:1336211]	1.7412402419213	0.80011526784663	0.014988033624988	0.25865939572577	yes	up	2.79	3.42	2.75	2.18	1.31	1.61	2.9866666666667	1.7
ENSMUSG00000069808	Tlcd3a	TLC domain containing 3A [Source:MGI Symbol;Acc:MGI:2151840]	1.5689610706288	0.64980955631655	0.030928633430543	0.34137857880045	yes	up	30.1	34.44	39.04	27.48	14.11	24.15	34.526666666667	21.913333333333
ENSMUSG00000070284	Gmppb	GDP-mannose pyrophosphorylase B [Source:MGI Symbol;Acc:MGI:2660880]	1.5289754769338	0.61256526766035	0.0085410837329562	0.20807992464317	yes	up	52.42	47.52	56.41	39.83	25.59	37.08	52.116666666667	34.166666666667
ENSMUSG00000070392	Gm20634	predicted gene 20634 [Source:MGI Symbol;Acc:MGI:5313081]	0.63823144654338	-0.647848	0.0040677471855555	0.16361067059851	yes	down	9.45	6.52	8.1	12.94	13.31	11.24	8.0233333333333	12.496666666667
ENSMUSG00000070476	Fam217b	family with sequence similarity 217, member B [Source:MGI Symbol;Acc:MGI:1918782]	1.88794	0.91681453481634	0.028030881291527	0.32914780298711	yes	up	1.9	3.36	3.29	1.03	0.95	2.07	2.85	1.35
ENSMUSG00000070509	Rgma	repulsive guidance molecule family member A [Source:MGI Symbol;Acc:MGI:2679262]	0.24466692791703	-2.03111	0.00080051762306812	0.078645348523584	yes	down	0.75	1.27	0.57	0.91	4.09	5.48	0.86333333333333	3.4933333333333
ENSMUSG00000070576	Mn1	meningioma 1 [Source:MGI Symbol;Acc:MGI:1261813]	0.58743307476368	-0.767504	0.0063062118797838	0.18842997549702	yes	down	0.9	1.03	0.66	1.51	1.61	1.23	0.86333333333333	1.45
ENSMUSG00000070643	Sox13	SRY (sex determining region Y)-box 13 [Source:MGI Symbol;Acc:MGI:98361]	0.54626862297433	-0.872318	0.003871395692359	0.15829604898496	yes	down	5.01	4.43	2.62	4.77	8.09	7.25	4.02	6.7033333333333
ENSMUSG00000070699	Sars2	seryl-aminoacyl-tRNA synthetase 2 [Source:MGI Symbol;Acc:MGI:1919234]	1.9660328622351	0.97528743652459	0.0051278573875212	0.17712021431517	yes	up	13.75	12.9	10.27	5.58	3.88	9.58	12.306666666667	6.3466666666667
ENSMUSG00000070705	Eid2b	EP300 interacting inhibitor of differentiation 2B [Source:MGI Symbol;Acc:MGI:1924095]	0.62298311876143	-0.682735	0.007592218667478	0.19952472186785	yes	down	3.46	3.39	2.82	5	5.4	4.99	3.2233333333333	5.13
ENSMUSG00000070780	Rbm47	RNA binding motif protein 47 [Source:MGI Symbol;Acc:MGI:2384294]	1.7039351351564	0.76887041656765	2.663252475544E-5	0.011783184991157	yes	up	24.23	18.09	15.97	12.77	7.29	9.52	19.43	9.86
ENSMUSG00000070985	Acnat1	acyl-coenzyme A amino acid N-acyltransferase 1 [Source:MGI Symbol;Acc:MGI:2140197]	21.629744055737	4.4349446889111	0.035509681168217	1	yes	up	0.67	0.91	0	0	0	0.06	0.52666666666667	0.02
ENSMUSG00000071064	Zfp827	zinc finger protein 827 [Source:MGI Symbol;Acc:MGI:2444807]	0.50938069762306	-0.973184	0.00017819678622429	0.040997140617334	yes	down	1.02	0.84	0.79	1.42	2	1.75	0.88333333333333	1.7233333333333
ENSMUSG00000071335	Mfsd4b3-ps	major facilitator superfamily domain containing 4B3, pseudogene [Source:MGI Symbol;Acc:MGI:3773841]	0.014561456329184	-6.1017	0.0053197760820969	0.17858509007117	yes	down	0	0	0	0.9	0	0.72	0	0.54
ENSMUSG00000071658	Gng3	guanine nucleotide binding protein (G protein), gamma 3 [Source:MGI Symbol;Acc:MGI:102704]	0.13946343979664	-2.84204	0.014252870491153	0.25458931710647	yes	down	0.19	0.18	0.1	0.05	1.88	1.29	0.15666666666667	1.0733333333333
ENSMUSG00000071719	Nalf2	NALCN channel auxiliary factor 2 [Source:MGI Symbol;Acc:MGI:3648377]	0.10293411271027	-3.28021	0.049978767456397	0.3937682905385	yes	down	0.02	0.06	0	0	0.53	0.24	0.026666666666667	0.25666666666667
ENSMUSG00000071722	Spin4	spindlin family, member 4 [Source:MGI Symbol;Acc:MGI:2444925]	1.7226015560218	0.78458903956236	0.036991144637469	0.36155669384031	yes	up	1.03	1.7	1.25	0.86	0.56	0.86	1.3266666666667	0.76
ENSMUSG00000072082	Ccnf	cyclin F [Source:MGI Symbol;Acc:MGI:102551]	2.0542164833219	1.0385882278866	0.011153179407129	0.23158617409147	yes	up	40.53	23.1	28.28	25.18	5.22	20.24	30.636666666667	16.88
ENSMUSG00000072591	Fzd10os	frizzled class receptor 10, opposite strand [Source:MGI Symbol;Acc:MGI:2442398]	0.13015308093545	-2.94172	0.026353632952451	0.32159260013759	yes	down	0.03	0.03	0.14	0.03	0.91	1	0.066666666666667	0.64666666666667
ENSMUSG00000072596	Ear2	eosinophil-associated, ribonuclease A family, member 2 [Source:MGI Symbol;Acc:MGI:108020]	0.58149224542876	-0.782168	0.012134198131593	0.23954619203871	yes	down	194.2	275.68	246.65	540.59	424.99	258.74	238.84333333333	408.10666666667
ENSMUSG00000072601	Ear1	eosinophil-associated, ribonuclease A family, member 1 [Source:MGI Symbol;Acc:MGI:108021]	0.51931816313549	-0.945309	0.006837655789288	0.1944255678348	yes	down	138.16	158.59	151.83	425.33	269.55	162.06	149.52666666667	285.64666666667
ENSMUSG00000072849	Serpina1e	serine (or cysteine) peptidase inhibitor, clade A, member 1E [Source:MGI Symbol;Acc:MGI:891967]	0.075385009192449	-3.72958	0.034665522693016	0.35604380599285	yes	down	0.19	0	0	0.05	0.22	2.28	0.063333333333333	0.85
ENSMUSG00000072966	Gprasp2	G protein-coupled receptor associated sorting protein 2 [Source:MGI Symbol;Acc:MGI:2442071]	0.15387546481512	-2.70016	0.033227946230778	0.35017859665859	yes	down	0.14	0.44	0.04	0	1.43	1.09	0.20666666666667	0.84
ENSMUSG00000073043	Atoh1	atonal bHLH transcription factor 1 [Source:MGI Symbol;Acc:MGI:104654]	0.030482770425179	-5.03586	0.045959319586961	1	yes	down	0	0	0	0	0.29	0.31	0	0.2
ENSMUSG00000073060	Zxda	zinc finger, X-linked, duplicated A [Source:MGI Symbol;Acc:MGI:1921689]	386.32657893238	8.5936771269222	0.027875781213406	0.32854959346811	yes	up	4.72	0	1.26	0	0	0	1.9933333333333	0
ENSMUSG00000073197	5730507C01Rik	RIKEN cDNA 5730507C01 gene [Source:MGI Symbol;Acc:MGI:1917882]	2.4628377116859	1.30032	0.0038365099915034	0.15810718963167	yes	up	2.05	2.41	2.27	1.27	0.46	0.99	2.2433333333333	0.90666666666667
ENSMUSG00000073409	H2-Q6	histocompatibility 2, Q region locus 6 [Source:MGI Symbol;Acc:MGI:95935]	0.4721052073661	-1.08282	0.02043263817046	0.29380430969274	yes	down	2.53	2.02	2.81	4.74	4.53	2.2	2.4533333333333	3.8233333333333
ENSMUSG00000073411	H2-D1	histocompatibility 2, D region locus 1 [Source:MGI Symbol;Acc:MGI:95896]	0.60469174370692	-0.725728	0.036227663828069	0.36128859997307	yes	down	212.17	220.44	260.58	565.75	352.63	222.05	231.06333333333	380.14333333333
ENSMUSG00000073514	Dok6	docking protein 6 [Source:MGI Symbol;Acc:MGI:3639495]	0.57509982356146	-0.798116	0.009302141129685	0.21686290590941	yes	down	0.86	0.96	0.66	1.71	1.53	1	0.82666666666667	1.4133333333333
ENSMUSG00000073568	Arl14epl	ADP-ribosylation factor-like 14 effector protein-like [Source:MGI Symbol;Acc:MGI:2685795]	2.4442880385876	1.2894143045332	0.038142117286805	0.36373898177354	yes	up	4.74	3.28	5.11	2.79	0.37	2.2	4.3766666666667	1.7866666666667
ENSMUSG00000073705	Cenps	centromere protein S [Source:MGI Symbol;Acc:MGI:1917178]	1.8306300065236	0.87234023368436	0.043210154379131	0.37805227198177	yes	up	11.02	13.07	16.59	6.66	4.39	12.14	13.56	7.73
ENSMUSG00000073774	Kncn	kinocilin [Source:MGI Symbol;Acc:MGI:3614952]	2.8607543966444	1.5163956437803	0.03865609476635	0.36588456806524	yes	up	1.09	2.14	1.21	0.72	0.21	0.59	1.48	0.50666666666667
ENSMUSG00000073877	Gm13306	predicted gene 13306 [Source:MGI Symbol;Acc:MGI:3713752]	55.753147360703	5.8009813448263	0.00037176524162088	0.056270256527792	yes	up	8.9	4.84	4.71	0	0	0	6.15	0
ENSMUSG00000073910	Mob3b	MOB kinase activator 3B [Source:MGI Symbol;Acc:MGI:2664539]	0.63207854473369	-0.661824	0.0036185443724257	0.15395058449154	yes	down	10.9	10.27	10.8	16.72	20.44	12.86	10.656666666667	16.673333333333
ENSMUSG00000074071	Fam169b	family with sequence similarity 169, member B [Source:MGI Symbol;Acc:MGI:3644026]	0.60866818765231	-0.716272	0.023973405577202	0.31170542926527	yes	down	3.14	3.21	3.29	6.28	6.74	3.84	3.2133333333333	5.62
ENSMUSG00000074261	Erich4	glutamate rich 4 [Source:MGI Symbol;Acc:MGI:3646269]	19.227483591107	4.2650980563074	0.016770818881647	0.27351652155276	yes	up	5.13	3.33	0	0	0	0.42	2.82	0.14
ENSMUSG00000074274	D930028M14Rik	RIKEN cDNA D930028M14 gene [Source:MGI Symbol;Acc:MGI:3687343]	0.029911508723885	-5.06316	0.0067556361865435	0.1944255678348	yes	down	0	0.16	0	0	3.09	2.41	0.053333333333333	1.8333333333333
ENSMUSG00000074280	Gm6166	predicted gene 6166 [Source:MGI Symbol;Acc:MGI:3645893]	0.55268877198004	-0.855461	0.0098859544209211	0.2195394382664	yes	down	267.32	254.72	268.17	672.4	459.72	289.55	263.40333333333	473.89
ENSMUSG00000074415	Mir100hg	Mir100 Mirlet7a-2 Mir125b-1 cluster host gene [Source:MGI Symbol;Acc:MGI:1920394]	0.20626187017556	-2.27745	0.036411525665208	0.36128859997307	yes	down	0.11	0.32	0.4	0.06	1.44	0.92	0.27666666666667	0.80666666666667
ENSMUSG00000074480	Mex3a	mex3 RNA binding family member A [Source:MGI Symbol;Acc:MGI:1919890]	0.2965740277346	-1.75354	0.010159728914737	0.22313073684944	yes	down	1.41	1.99	0.64	0.75	4.64	8.01	1.3466666666667	4.4666666666667
ENSMUSG00000074505	Fat3	FAT atypical cadherin 3 [Source:MGI Symbol;Acc:MGI:2444314]	0.13526102941969	-2.88618	0.018975725520948	0.28462303878247	yes	down	0.03	0.11	0	0.02	0.81	0.95	0.046666666666667	0.59333333333333
ENSMUSG00000074604	Mgst2	microsomal glutathione S-transferase 2 [Source:MGI Symbol;Acc:MGI:2448481]	2.42029	1.2751778445927	0.018771103101976	0.2831405027348	yes	up	13.11	17.1	17.3	9.31	2.33	8.26	15.836666666667	6.6333333333333
ENSMUSG00000074634	Tmem267	transmembrane protein 267 [Source:MGI Symbol;Acc:MGI:3648543]	3.6206050928015	1.8562308275386	4.1779593176604E-6	0.0028836275210492	yes	up	7.36	4.84	5.06	2.23	1.52	1.64	5.7533333333333	1.7966666666667
ENSMUSG00000074652	Myh7b	myosin, heavy chain 7B, cardiac muscle, beta [Source:MGI Symbol;Acc:MGI:3710243]	3.1366423751273	1.6492210494104	0.0018416649470043	0.1164026690863	yes	up	3.13	2.48	2.2	0.36	0.17	1.25	2.6033333333333	0.59333333333333
ENSMUSG00000074657	Kif5a	kinesin family member 5A [Source:MGI Symbol;Acc:MGI:109564]	0.26273375673365	-1.92833	0.008610203778338	0.20807992464317	yes	down	0.1	0.13	0.28	0.43	0.74	0.4	0.17	0.52333333333333
ENSMUSG00000074731	Zfp345	zinc finger protein 345 [Source:MGI Symbol;Acc:MGI:3652219]	2.8508866390695	1.5114106739641	0.037502442829688	0.36213096866556	yes	up	1.05	0.76	0.67	0.42	0.05	0.39	0.82666666666667	0.28666666666667
ENSMUSG00000074743	Thbd	thrombomodulin [Source:MGI Symbol;Acc:MGI:98736]	1.5863178365672	0.66568186013347	0.022055571192155	0.30273978442704	yes	up	60.43	51.86	67.39	34.12	26.43	52.78	59.893333333333	37.776666666667
ENSMUSG00000074865	Zfp934	zinc finger protein 934 [Source:MGI Symbol;Acc:MGI:1924367]	1.6010920848015	0.67905628503468	0.026116253808337	0.32005394848214	yes	up	4.27	4.97	4.52	3.31	2.46	3.46	4.5866666666667	3.0766666666667
ENSMUSG00000074874	Ctla2b	cytotoxic T lymphocyte-associated protein 2 beta [Source:MGI Symbol;Acc:MGI:88555]	0.64220822585243	-0.638887	0.0041516816898266	0.16392967404567	yes	down	484.21	531.81	463.22	847.68	876.85	559.51	493.08	761.34666666667
ENSMUSG00000074892	B3galt5	UDP-Gal:betaGlcNAc beta 1,3-galactosyltransferase, polypeptide 5 [Source:MGI Symbol;Acc:MGI:2136878]	6.8767953427174	2.7817364108191	0.036995831104002	0.36155669384031	yes	up	1.64	0.85	0.01	0.13	0	0.41	0.83333333333333	0.18
ENSMUSG00000074896	Ifit3	interferon-induced protein with tetratricopeptide repeats 3 [Source:MGI Symbol;Acc:MGI:1101055]	0.53780216328708	-0.894853	0.0086061240819792	0.20807992464317	yes	down	14.16	18.62	15.79	34.06	38.72	16.74	16.19	29.84
ENSMUSG00000074923	Pak6	p21 (RAC1) activated kinase 6 [Source:MGI Symbol;Acc:MGI:2679420]	2.9973383664447	1.58368	0.0010784984640427	0.088168724310982	yes	up	5.98	5.73	10.57	2.02	1.04	4.84	7.4266666666667	2.6333333333333
ENSMUSG00000074971	Fibin	fin bud initiation factor homolog (zebrafish) [Source:MGI Symbol;Acc:MGI:1914856]	0.01506389565054	-6.05276	0.0080471206788275	0.2028555783782	yes	down	0	0	0	0	0.2	0.93	0	0.37666666666667
ENSMUSG00000074987	Wt1os	WT1 transcription factor, opposite strand [Source:MGI Symbol;Acc:MGI:2138884]	0.56762213974743	-0.816997	0.0043880207338781	0.16967866971212	yes	down	4.27	5.85	22.27	6.29	9.4	7.62	10.796666666667	7.77
ENSMUSG00000075010	AW112010	expressed sequence AW112010 [Source:MGI Symbol;Acc:MGI:2147706]	0.64529842510439	-0.631962	0.0074581560226436	0.19859460419799	yes	down	32.31	40.31	29.84	60.11	54.38	41.87	34.153333333333	52.12
ENSMUSG00000075012	Fjx1	four jointed box 1 [Source:MGI Symbol;Acc:MGI:1341907]	0.33669265908098	-1.5705	0.0020832550324312	0.12150451973548	yes	down	0.47	0.99	0.29	1.25	1.98	1.87	0.58333333333333	1.7
ENSMUSG00000075020	Mir670hg	MIR670 host gene (non-protein coding) [Source:MGI Symbol;Acc:MGI:3041234]	0.10528834105922	-3.24758	0.034606692509192	1	yes	down	0.04	0	0.04	0.15	0.49	0.35	0.026666666666667	0.33
ENSMUSG00000075334	Rprm	reprimo, TP53 dependent G2 arrest mediator candidate [Source:MGI Symbol;Acc:MGI:1915124]	0.29968151934826	-1.7385	0.018810255168538	0.28322072681773	yes	down	1.54	1.47	0.65	0.72	5.35	5.99	1.22	4.02
ENSMUSG00000075588	Hoxb2	homeobox B2 [Source:MGI Symbol;Acc:MGI:96183]	0.22699182606313	-2.13929	0.0048044161813878	0.17309092600272	yes	down	0.94	1.46	0.99	0.52	5.92	8.4	1.13	4.9466666666667
ENSMUSG00000075702	Selenom	selenoprotein M [Source:MGI Symbol;Acc:MGI:2149786]	1.6918875092865	0.75863364931507	0.037034325276464	0.3616453212481	yes	up	58.83	51.65	71.21	43.1	19.87	44.68	60.563333333333	35.883333333333
ENSMUSG00000076431	Sox4	SRY (sex determining region Y)-box 4 [Source:MGI Symbol;Acc:MGI:98366]	0.61917159760321	-0.691589	0.032217514894081	0.34571717630433	yes	down	8.18	9.29	7.84	7.53	14.83	18.31	8.4366666666667	13.556666666667
ENSMUSG00000076441	Ass1	argininosuccinate synthetase 1 [Source:MGI Symbol;Acc:MGI:88090]	2.0056188877577	1.0040474878152	0.013071574347494	0.24657755192636	yes	up	252.11	184.76	166.6	102.69	43.63	153.54	201.15666666667	99.953333333333
ENSMUSG00000078117	Gm16485	predicted gene 16485 [Source:MGI Symbol;Acc:MGI:3642771]	0.49052813063767	-1.02759	0.0048952982839367	0.17309092600272	yes	down	5.01	7.34	5.92	10.46	18.93	7.54	6.09	12.31
ENSMUSG00000078139	AK157302	cDNA sequence AK157302 [Source:MGI Symbol;Acc:MGI:3574096]	10.4181	3.3810235515255	8.6667509929857E-11	1.4954478838397E-7	yes	up	2.98	2.52	3.59	0.43	0.26	0.18	3.03	0.29
ENSMUSG00000078202	Nrarp	Notch-regulated ankyrin repeat protein [Source:MGI Symbol;Acc:MGI:1914372]	0.54321386265276	-0.880408	0.035627210888793	0.36111641289721	yes	down	4.62	4.48	3.23	3.44	11.09	7.96	4.11	7.4966666666667
ENSMUSG00000078302	Foxd1	forkhead box D1 [Source:MGI Symbol;Acc:MGI:1347463]	0.17803801689181	-2.48974	0.0039246817115309	0.15896803505274	yes	down	0.19	0.37	0.16	0.11	1.5	2.37	0.24	1.3266666666667
ENSMUSG00000078566	Bnip3	BCL2/adenovirus E1B interacting protein 3 [Source:MGI Symbol;Acc:MGI:109326]	0.61370285891897	-0.704388	0.003631316304281	0.15395058449154	yes	down	150.33	154.6	161.18	258.72	313.15	184.82	155.37	252.23
ENSMUSG00000078762	Haus5	HAUS augmin-like complex, subunit 5 [Source:MGI Symbol;Acc:MGI:1919159]	1.8233778521747	0.86661355697362	0.0094250420125641	0.21769249903661	yes	up	13.64	10.91	11.25	6.02	4.13	9.41	11.933333333333	6.52
ENSMUSG00000078817	Nlrp12	NLR family, pyrin domain containing 12 [Source:MGI Symbol;Acc:MGI:2676630]	3.6299110280237	1.8599341870634	0.031001459693913	0.34137857880045	yes	up	0.16	0.15	0.1	0.02	0.11	0.04	0.13666666666667	0.056666666666667
ENSMUSG00000078875	Gm14419	predicted gene 14419 [Source:MGI Symbol;Acc:MGI:3702410]	4.9473966681548	2.3066695753077	0.002804199899881	0.13707215091344	yes	up	3.38	2.49	0.58	1.02	0.27	0.83	2.15	0.70666666666667
ENSMUSG00000078881	Gm14434	predicted gene 14434 [Source:MGI Symbol;Acc:MGI:3702417]	5.25564	2.39387	1.1345396248705E-5	0.0062046037779928	yes	up	3.21	6.42	3.11	2.24	1.99	4.6	4.2466666666667	2.9433333333333
ENSMUSG00000078886	Gm2026	predicted gene 2026 [Source:MGI Symbol;Acc:MGI:3780195]	0.23816972640666	-2.06994	0.00050024769181637	0.065392226684027	yes	down	0.94	0.47	0.91	1.86	2.35	5.42	0.77333333333333	3.21
ENSMUSG00000078937	Cpt1b	carnitine palmitoyltransferase 1b, muscle [Source:MGI Symbol;Acc:MGI:1098297]	0.22168546716592	-2.17341	0.042372610803042	0.37687597907551	yes	down	0.04	0.18	0.14	0.41	2.63	0.46	0.12	1.1666666666667
ENSMUSG00000078952	Lncenc1	long non-coding RNA, embryonic stem cells expressed 1 [Source:MGI Symbol;Acc:MGI:3780541]	108.39044590451	6.76009	1.3594538969685E-13	3.3510538560275E-10	yes	up	3.04	3.79	2.55	0.06	0	0.03	3.1266666666667	0.03
ENSMUSG00000078954	Arhgap8	Rho GTPase activating protein 8 [Source:MGI Symbol;Acc:MGI:1920417]	2.0834548940665	1.0589778666299	0.033734777509113	0.35150578859888	yes	up	45.52	29.23	51.67	29.19	6.19	22.43	42.14	19.27
ENSMUSG00000079017	Ifi27l2a	interferon, alpha-inducible protein 27 like 2A [Source:MGI Symbol;Acc:MGI:1924183]	0.5970004710736	-0.744196	0.0075343235522253	0.19909089029355	yes	down	47.29	56.03	46.12	98.62	86.57	63.26	49.813333333333	82.816666666667
ENSMUSG00000079019	Insl3	insulin-like 3 [Source:MGI Symbol;Acc:MGI:108427]	7.7538492087305	2.9549126788688	0.01852377069867	0.2819635310417	yes	up	1.4	2.12	1.35	0.19	0.18	0.27	1.6233333333333	0.21333333333333
ENSMUSG00000079057	Cyp4v3	cytochrome P450, family 4, subfamily v, polypeptide 3 [Source:MGI Symbol;Acc:MGI:2142763]	0.56894572078273	-0.813637	0.0025796768475226	0.13155281371995	yes	down	17.36	18.36	19.9	39.05	36.15	21.94	18.54	32.38
ENSMUSG00000079139	Gm4204	predicted gene 4204 [Source:MGI Symbol;Acc:MGI:3782381]	0.0010275789268511	-9.92654	1.2557272404967E-17	5.4168933836926E-14	yes	down	0	0.12	0	27.21	19.92	79.62	0.04	42.25
ENSMUSG00000079186	Gzmc	granzyme C [Source:MGI Symbol;Acc:MGI:109256]	0.62244872945955	-0.683973	0.019002361094025	0.28462303878247	yes	down	752.07	1008.05	739.99	1859.93	1153.39	952.8	833.37	1322.04
ENSMUSG00000079277	Hoxd3	homeobox D3 [Source:MGI Symbol;Acc:MGI:96207]	0.28433412722433	-1.81434	0.014466770272664	0.25499159676083	yes	down	0.42	0.83	0.78	0.38	7.01	3.27	0.67666666666667	3.5533333333333
ENSMUSG00000079414	Gm11110	predicted gene 11110 [Source:MGI Symbol;Acc:MGI:3779362]	0.4679995511327	-1.09542	0.002972918912363	0.1401675903171	yes	down	2.24	2.49	2.28	5.61	14.34	3.41	2.3366666666667	7.7866666666667
ENSMUSG00000079466	Prdm12	PR domain containing 12 [Source:MGI Symbol;Acc:MGI:2685844]	0.011607166873714	-6.42884	0.0026206945734017	0.13155281371995	yes	down	0	0	0	0	0.46	0.87	0	0.44333333333333
ENSMUSG00000079534	Pwwp4c	PWWP domain containing 4C [Source:MGI Symbol;Acc:MGI:3645126]	6.2465331966791	2.6430557213555	0.0022167708183346	0.12338832409795	yes	up	0.76	0.31	0.36	0.1	0.04	0.07	0.47666666666667	0.07
ENSMUSG00000079560	Hoxa3	homeobox A3 [Source:MGI Symbol;Acc:MGI:96175]	0.2311749826307	-2.11294	0.01096463812226	0.23072540341414	yes	down	0.13	0.4	0.91	0.25	1.1	1.71	0.48	1.02
ENSMUSG00000079722	Ttll2	tubulin tyrosine ligase-like family, member 2 [Source:MGI Symbol;Acc:MGI:3644030]	0.60872670417006	-0.716133	0.027728970305615	0.32838941841001	yes	down	9.05	10.47	9.23	17.23	20.09	9.42	9.5833333333333	15.58
ENSMUSG00000079845	Xlr4a	X-linked lymphocyte-regulated 4A [Source:MGI Symbol;Acc:MGI:3574098]	4.34971	2.1209184397436	6.7351811997817E-5	0.022787363059261	yes	up	31.07	31.21	22.72	10.91	1.34	4.31	28.333333333333	5.52
ENSMUSG00000081058	H3c15	H3 clustered histone 15 [Source:MGI Symbol;Acc:MGI:2448357]	0.54170451562885	-0.884422	0.0017306157377561	0.11311278240523	yes	down	12.15	10.22	8.62	19.27	23.01	14.38	10.33	18.886666666667
ENSMUSG00000081683	Fzd10	frizzled class receptor 10 [Source:MGI Symbol;Acc:MGI:2136761]	0.21467946781613	-2.21974	0.035542541184148	0.3607567930191	yes	down	0.29	0.97	0.13	0.06	2.73	3.51	0.46333333333333	2.1
ENSMUSG00000082229	Nap1l2	nucleosome assembly protein 1-like 2 [Source:MGI Symbol;Acc:MGI:106654]	0.069201126680843	-3.85306	0.011516190688605	0.23433003576873	yes	down	0	0.03	0.03	0.09	0.49	0.23	0.02	0.27
ENSMUSG00000082424	Gm13292	predicted gene 13292 [Source:MGI Symbol;Acc:MGI:3649470]	22.246905518579	4.47553	0.036683614173157	1	yes	up	0.6	0.19	0.35	0	0	0	0.38	0
ENSMUSG00000083038	Gm13233	predicted gene 13233 [Source:MGI Symbol;Acc:MGI:3649253]	31.215256295241	4.96418	0.0089256522659785	1	yes	up	0.32	0.19	0.44	0	0	0	0.31666666666667	0
ENSMUSG00000083061	Gm12191	predicted gene 12191 [Source:MGI Symbol;Acc:MGI:3651293]	1025.0312297985	10.001452149894	2.7404561127151E-16	9.4573140449799E-13	yes	up	256.55	218.34	249.03	0	0	0	241.30666666667	0
ENSMUSG00000083087	Gm11249	predicted gene 11249 [Source:MGI Symbol;Acc:MGI:3650834]	0.045274846882323	-4.46515	0.00023279939162712	0.04782087503007	yes	down	0.11	0.12	0.13	1.51	1.01	4.82	0.12	2.4466666666667
ENSMUSG00000083282	Ctsf	cathepsin F [Source:MGI Symbol;Acc:MGI:1861434]	0.63376721803993	-0.657975	0.0021059095185762	0.1217253729177	yes	down	26.84	27.21	25.95	40.54	55.16	31.94	26.666666666667	42.546666666667
ENSMUSG00000083619	Gm14414	predicted gene 14414 [Source:MGI Symbol;Acc:MGI:3652253]	0.15413833170844	-2.6977	0.0333937	0.35049156664537	yes	down	0.63	0.44	0	1.45	1.3	4.64	0.35666666666667	2.4633333333333
ENSMUSG00000083798	Gm14584	predicted gene 14584 [Source:MGI Symbol;Acc:MGI:3705780]	2.3956845192219	1.2604379362899	0.024837383723984	0.31466156839747	yes	up	7.85	6.06	9.64	1.85	4.94	3.15	7.85	3.3133333333333
ENSMUSG00000083879	Gm14038	predicted gene 14038 [Source:MGI Symbol;Acc:MGI:3650657]	0.014538162583434	-6.10401	0.00022162046475369	0.047800763991561	yes	down	0	0	0	1.36	0.72	2.51	0	1.53
ENSMUSG00000083898	Gm7340	predicted gene 7340 [Source:MGI Symbol;Acc:MGI:3648496]	0.022744902684384	-5.45831	0.02263558984678	1	yes	down	0	0	0	0	0.19	0.4	0	0.19666666666667
ENSMUSG00000084127	Gm13169	predicted gene 13169 [Source:MGI Symbol;Acc:MGI:3651793]	0.085007938981094	-3.55626	0.0097840472990803	0.21929243404522	yes	down	0	0.16	0	0.77	0.52	0.49	0.053333333333333	0.59333333333333
ENSMUSG00000084128	Esrp2	epithelial splicing regulatory protein 2 [Source:MGI Symbol;Acc:MGI:1924661]	2.3733037673165	1.2468967678533	0.0023631662510651	0.12641919896174	yes	up	21.77	17.28	21.5	11.02	3.56	10.89	20.183333333333	8.49
ENSMUSG00000084803	5830444B04Rik	RIKEN cDNA 5830444B04 gene [Source:MGI Symbol;Acc:MGI:3603170]	0.2338030990354	-2.09663	0.013086397890451	0.24657755192636	yes	down	0.26	0.19	0.07	2.29	0.66	0.55	0.17333333333333	1.1666666666667
ENSMUSG00000084897	Gm14226	predicted gene 14226 [Source:MGI Symbol;Acc:MGI:3649244]	0.19243647255908	-2.37755	0.043664192851882	0.37822572673656	yes	down	0.43	0.59	0.17	0.04	0.4	5.71	0.39666666666667	2.05
ENSMUSG00000085156	Snhg15	small nucleolar RNA host gene 15 [Source:MGI Symbol;Acc:MGI:3650059]	1.5797181667189	0.65966719400676	0.035769555637578	0.36111641289721	yes	up	6.52	8.02	5.86	4.22	3.39	4.16	6.8	3.9233333333333
ENSMUSG00000085307	Gm11525	predicted gene 11525 [Source:MGI Symbol;Acc:MGI:3651809]	3.7767444062106	1.9171431516971	0.018605197954794	0.2819635310417	yes	up	0.4	0.45	0.43	0.05	0.08	0.2	0.42666666666667	0.11
ENSMUSG00000085757	Tslrn1	testis specific long noncoding RNA 1 [Source:MGI Symbol;Acc:MGI:1922795]	16.891295879247	4.0782081090448	0.0054789448381321	0.17905150223858	yes	up	9.61	6.55	0	0.15	0.24	0.46	5.3866666666667	0.28333333333333
ENSMUSG00000085786	Gm15987	predicted gene 15987 [Source:MGI Symbol;Acc:MGI:3801849]	2.6518666651511	1.4070082391152	0.028579315840865	0.33252092585469	yes	up	2.74	3.17	3.41	1.76	0.24	1.49	3.1066666666667	1.1633333333333
ENSMUSG00000085791	Rpl30-ps9	ribosomal protein L30, pseudogene 9 [Source:MGI Symbol;Acc:MGI:3648153]	80.489641198674	6.3307312190721	0.026451833632741	0.32256281931657	yes	up	0	64.35	0	0	0	0	21.45	0
ENSMUSG00000085936	2610307P16Rik	RIKEN cDNA 2610307P16 gene [Source:MGI Symbol;Acc:MGI:1919768]	0.041027017606657	-4.60728	0.016255232198618	0.26905571251101	yes	down	0	0.05	0	0.05	0.18	0.94	0.016666666666667	0.39
ENSMUSG00000086427	Hoxa11os	homeobox A11, opposite strand [Source:MGI Symbol;Acc:MGI:107208]	0.66061233746472	-0.598124	0.032961973317211	0.34893180956349	yes	down	127.46	115.63	139.97	180.15	264.5	136.41	127.68666666667	193.68666666667
ENSMUSG00000087006	Gm13889	predicted gene 13889 [Source:MGI Symbol;Acc:MGI:3652053]	1.7610552223145	0.81644014920897	0.047246793507872	0.38754548109519	yes	up	6.92	5.25	6.08	2.78	2.26	5.42	6.0833333333333	3.4866666666667
ENSMUSG00000087143	A830082K12Rik	RIKEN cDNA A830082K12 gene [Source:MGI Symbol;Acc:MGI:2443527]	0.15807905374978	-2.66128	0.006167420920516	0.1860469370341	yes	down	0.14	0.08	0.27	0.49	1.07	1.55	0.16333333333333	1.0366666666667
ENSMUSG00000087166	L1td1	LINE-1 type transposase domain containing 1 [Source:MGI Symbol;Acc:MGI:3578435]	2.2779271625317	1.1877216171364	0.034478966728595	0.35436808048893	yes	up	9.79	8.6	4.08	5.97	1.27	3.26	7.49	3.5
ENSMUSG00000087177	E130307A14Rik	RIKEN cDNA E130307A14 gene [Source:MGI Symbol;Acc:MGI:3036287]	0.66520938653261	-0.58812	0.023166972596266	0.30844607418871	yes	down	2.74	2.59	2.98	4.39	3.9	3.98	2.77	4.09
ENSMUSG00000087259	2610035D17Rik	RIKEN cDNA 2610035D17 gene [Source:MGI Symbol;Acc:MGI:1919636]	0.31306686562044	-1.67546	0.037858588987334	0.36298984382709	yes	down	0.22	0.14	0.44	1.01	0.76	0.5	0.26666666666667	0.75666666666667
ENSMUSG00000087365	C430049B03Rik	RIKEN cDNA C430049B03 gene [Source:MGI Symbol;Acc:MGI:1924903]	2.35027	1.23283	0.021873378905454	0.30145778994697	yes	up	51.31	56.72	86.06	42.83	6.87	33.93	64.696666666667	27.876666666667
ENSMUSG00000087412	Gm15501	predicted pseudogene 15501 [Source:MGI Symbol;Acc:MGI:3704296]	0.011378527825987	-6.45754	2.1960931920714E-40	3.7893588029192E-36	yes	down	1.51	2.75	2.71	224.76	99.17	312.98	2.3233333333333	212.30333333333
ENSMUSG00000089809	Rasgef1b	RasGEF domain family, member 1B [Source:MGI Symbol;Acc:MGI:2443755]	1.9752741446427	0.9820528961603	0.046428856870563	0.38657445652606	yes	up	10.24	8.38	16.35	8.07	2.18	7.38	11.656666666667	5.8766666666667
ENSMUSG00000089953	Rnf224	ring finger protein 224 [Source:MGI Symbol;Acc:MGI:2685603]	39.267581612849	5.2952668438317	0.0025055844595294	0.13019692583298	yes	up	0.88	0.75	0.04	0	0	0.04	0.55666666666667	0.013333333333333
ENSMUSG00000089960	Ugt1a1	UDP glucuronosyltransferase 1 family, polypeptide A1 [Source:MGI Symbol;Acc:MGI:98898]	29.221405652053	4.8689536733871	0.012721984355461	1	yes	up	0.25	0.1	0.21	0	0	0	0.18666666666667	0
ENSMUSG00000090053	Pakap	paralemmin A kinase anchor protein [Source:MGI Symbol;Acc:MGI:5141924]	0.33649755099496	-1.57133	0.021280833641314	0.29980372225188	yes	down	0.59	0.57	0.21	1.1	0.39	0.63	0.45666666666667	0.70666666666667
ENSMUSG00000090066	1110002E22Rik	RIKEN cDNA 1110002E22 gene [Source:MGI Symbol;Acc:MGI:1915066]	3.2095983966218	1.6823927903541	0.011282763882391	0.23299738484966	yes	up	0.22	0.12	0.34	0.07	0.05	0.1	0.22666666666667	0.073333333333333
ENSMUSG00000090071	Cdk5r2	cyclin dependent kinase 5, regulatory subunit 2 (p39) [Source:MGI Symbol;Acc:MGI:1330828]	0.021690495176509	-5.52679	0.0052289831219481	0.17771183926242	yes	down	0	0.02	0	0	0.82	0.38	0.0066666666666667	0.4
ENSMUSG00000090291	Lrrc10b	leucine rich repeat containing 10B [Source:MGI Symbol;Acc:MGI:2685551]	2.14798	1.1029778294401	0.047347698622156	0.38754548109519	yes	up	2.71	3.08	2.97	0.81	0.66	2.6	2.92	1.3566666666667
ENSMUSG00000090362	Vmn2r79	vomeronasal 2, receptor 79 [Source:MGI Symbol;Acc:MGI:3646882]	3.0591871255636	1.61315	0.011874750908964	0.23744167226671	yes	up	0.15	0.11	0.19	0.07	0.04	0.05	0.15	0.053333333333333
ENSMUSG00000090381	Gm6158	predicted gene 6158 [Source:MGI Symbol;Acc:MGI:3779562]	0.15924316215844	-2.6507	0.025272473578232	0.31711839617028	yes	down	0.59	0	0.73	0.76	6.57	1.4	0.44	2.91
ENSMUSG00000090710	Pate11	prostate and testis expressed 11 [Source:MGI Symbol;Acc:MGI:3779923]	4.2888666920397	2.1005964743502	0.00046852378372625	0.064675023105572	yes	up	743.69	235.01	888.55	109.78	83.28	252.4	622.41666666667	148.48666666667
ENSMUSG00000091154	Proscos	proline synthetase co-transcribed, opposite strand [Source:MGI Symbol;Acc:MGI:3704307]	0.34705057594328	-1.52678	0.032203862698716	0.34571717630433	yes	down	1.44	1.76	2.06	3.58	8.68	2.72	1.7533333333333	4.9933333333333
ENSMUSG00000091475	Cerox1	cytoplasmic endogenous regulator of oxidative phosphorylation 1 [Source:MGI Symbol;Acc:MGI:1920084]	2.3846558530867	1.2537810755096	0.026709260047034	0.32409865127396	yes	up	5.66	3.59	4.44	1.74	0.75	3.22	4.5633333333333	1.9033333333333
ENSMUSG00000091478	Gm10039	predicted pseudogene 10039 [Source:MGI Symbol;Acc:MGI:3704382]	106.12438831954	6.7296124281617	2.129521531619E-9	3.0620745023405E-6	yes	up	62.5	43.89	34.02	1.34	0	0	46.803333333333	0.44666666666667
ENSMUSG00000091490	Triml2	tripartite motif family-like 2 [Source:MGI Symbol;Acc:MGI:3642989]	3.46938	1.7946773149559	0.036133305429762	0.36128859997307	yes	up	9.1	7.18	5.92	3.66	0.06	2.56	7.4	2.0933333333333
ENSMUSG00000091491	Vmn2r97	vomeronasal 2, receptor 97 [Source:MGI Symbol;Acc:MGI:3645271]	2.8209477704183	1.4961799548083	0.00077139728696513	0.077994898247911	yes	up	2.02	2.76	1.91	0.61	0.45	1.28	2.23	0.78
ENSMUSG00000091586	Cyp4f17	cytochrome P450, family 4, subfamily f, polypeptide 17 [Source:MGI Symbol;Acc:MGI:3646233]	0.59318685008455	-0.753441	0.0069941018176412	0.1944255678348	yes	down	3.75	3.49	2.49	4.74	5.68	5.89	3.2433333333333	5.4366666666667
ENSMUSG00000091898	Tnnc1	troponin C, cardiac/slow skeletal [Source:MGI Symbol;Acc:MGI:98779]	0.32779297389302	-1.60914	0.010677358837163	0.22886686550963	yes	down	3.03	3.95	1.75	2.96	11.85	10.91	2.91	8.5733333333333
ENSMUSG00000092060	Bend4	BEN domain containing 4 [Source:MGI Symbol;Acc:MGI:3648414]	2.3729017016954	1.2466523376099	0.0018565048273718	0.11691237516898	yes	up	14.02	12.29	14.21	7.6	2.39	7.15	13.506666666667	5.7133333333333
ENSMUSG00000092283	Gm20412	predicted gene 20412 [Source:MGI Symbol;Acc:MGI:5141877]	2.2565584819594	1.1741241685524	0.00071629106318718	0.075825780952729	yes	up	172.04	163.93	282.19	102.91	63.02	111.03	206.05333333333	92.32
ENSMUSG00000093661	Eif4e3	eukaryotic translation initiation factor 4E member 3 [Source:MGI Symbol;Acc:MGI:1914142]	1.8058873307989	0.85270788597036	0.047234866782346	0.38754548109519	yes	up	15.61	16.3	22.26	14.71	4.33	10.97	18.056666666667	10.003333333333
ENSMUSG00000094664	Rpl35a-ps6	ribosomal protein L35A, pseudogene 6 [Source:MGI Symbol;Acc:MGI:3704258]	213.65532557755	7.7391414678916	0.047716723136489	0.38873442981795	yes	up	186.34	0	11.37	0	0	0	65.903333333333	0
ENSMUSG00000094910	D430019H16Rik	RIKEN cDNA D430019H16 gene [Source:MGI Symbol;Acc:MGI:2443127]	0.19232599501632	-2.37837	0.0019756856107132	0.11961563232581	yes	down	0.15	0.26	0.1	0.15	1.26	1.27	0.17	0.89333333333333
ENSMUSG00000094942	Gm3604	predicted gene 3604 [Source:MGI Symbol;Acc:MGI:3781781]	2.3770703254518	1.24918	0.010711472488184	0.2289269101499	yes	up	1.97	1.74	1.84	0.74	0.53	1.27	1.85	0.84666666666667
ENSMUSG00000094945	Rhox4a2	reproductive homeobox 4A2 [Source:MGI Symbol;Acc:MGI:5434453]	10.397731555236	3.3781969087363	0.00057624567836867	0.0695323019598	yes	up	3.63	4.32	2.38	0	0.11	0.89	3.4433333333333	0.33333333333333
ENSMUSG00000095101	Gm13285	predicted gene 13285 [Source:MGI Symbol;Acc:MGI:3701981]	0.4139343153937	-1.27253	0.020611784404802	0.29564118030328	yes	down	0.58	0.82	0.81	2.22	1.93	1.15	0.73666666666667	1.7666666666667
ENSMUSG00000095253	Zfp799	zinc finger protein 799 [Source:MGI Symbol;Acc:MGI:2443934]	0.61330955629234	-0.705313	0.046913984540046	0.38695676614492	yes	down	0.92	0.99	0.83	0.87	1.82	1.78	0.91333333333333	1.49
ENSMUSG00000095427	Rps2-ps6	ribosomal protein S2, pseudogene 6 [Source:MGI Symbol;Acc:MGI:3644876]	0.0073251878913861	-7.09292	1.1627375087876E-15	3.3438392856883E-12	yes	down	0.14	0	0.35	18.23	10.84	32.79	0.16333333333333	20.62
ENSMUSG00000095562	Erdr1x	erythroid differentiation regulator 1 x [Source:MGI Symbol;Acc:MGI:2384747]	7.4339382582713	2.8941267061098	0.00041957098821373	0.061811023553674	yes	up	23.25	11.88	84.16	9.13	3.86	6.13	39.763333333333	6.3733333333333
ENSMUSG00000096006	Gm21596	predicted gene, 21596 [Source:MGI Symbol;Acc:MGI:5434951]	1.9049348366428	0.92974164734581	0.0052083517526879	0.17771183926242	yes	up	7.92	8.74	5.1	2.89	3.95	4.39	7.2533333333333	3.7433333333333
ENSMUSG00000096546	Smlr1	small leucine-rich protein 1 [Source:MGI Symbol;Acc:MGI:1922856]	17.548842327099	4.1333039559561	0.0099731430067734	0.22062382382292	yes	up	4.02	5.32	0.18	0	0	0.54	3.1733333333333	0.18
ENSMUSG00000096768	Erdr1y	erythroid differentiation regulator 1 y [Source:MGI Symbol;Acc:MGI:6096131]	3.0518517332247	1.6096848740541	0.0063708881336795	0.18986126899247	yes	up	45.13	38.69	157.59	21.97	19.2	38.34	80.47	26.503333333333
ENSMUSG00000096826	Ccl27b	chemokine (C-C motif) ligand 27b [Source:MGI Symbol;Acc:MGI:1891389]	54.093930818758	5.7573948318441	0.00042518472328013	0.061811023553674	yes	up	8.6	4.84	4.72	0	0	0	6.0533333333333	0
ENSMUSG00000096847	Tmem151b	transmembrane protein 151B [Source:MGI Symbol;Acc:MGI:2685169]	0.091062484744214	-3.457	0.011933227638352	0.23744167226671	yes	down	0.03	0.06	0.01	0	0.56	0.57	0.033333333333333	0.37666666666667
ENSMUSG00000096957	E230013L22Rik	RIKEN cDNA E230013L22 gene [Source:MGI Symbol;Acc:MGI:2142601]	0.61371154088732	-0.704367	0.013316577511078	0.24867699670309	yes	down	3.5	3.66	3.28	6.21	6.32	4.31	3.48	5.6133333333333
ENSMUSG00000096971	4930556M19Rik	RIKEN cDNA 4930556M19 gene [Source:MGI Symbol;Acc:MGI:1922509]	1.5489192259851	0.63126191151984	0.036943190336228	0.36155669384031	yes	up	3.57	4.72	4.1	2.41	2.4	2.32	4.13	2.3766666666667
ENSMUSG00000097254	C430042M11Rik	RIKEN cDNA C430042M11 gene [Source:MGI Symbol;Acc:MGI:2443186]	11.996462859489	3.5845371867788	0.0010292208679923	0.088132750689764	yes	up	0.84	0.98	0.57	0.15	0.06	0	0.79666666666667	0.07
ENSMUSG00000097391	Mirg	miRNA containing gene [Source:MGI Symbol;Acc:MGI:3781106]	2.8645157329307	1.5182912615819	0.0060953033328638	0.1860469370341	yes	up	14.49	9.78	24.91	3.12	2.93	9.97	16.393333333333	5.34
ENSMUSG00000097451	Rian	RNA imprinted and accumulated in nucleus [Source:MGI Symbol;Acc:MGI:1922995]	2.09262	1.0653076032662	0.045559429117623	0.38364485074836	yes	up	110.38	106.91	120.21	33.37	17.56	110.17	112.5	53.7
ENSMUSG00000097545	Mir124a-1hg	Mir124-1 host gene (non-protein coding) [Source:MGI Symbol;Acc:MGI:2442197]	0.047418734509968	-4.3984	0.043561364774783	1	yes	down	0	0.02	0	0	0.32	0.1	0.0066666666666667	0.14
ENSMUSG00000097604	Gm17322	predicted gene, 17322 [Source:MGI Symbol;Acc:MGI:4936956]	0.40751043344502	-1.29509	0.0097793171785724	0.21929243404522	yes	down	0.56	0.97	0.57	2.41	1.35	1.32	0.7	1.6933333333333
ENSMUSG00000097636	Mirt1	myocardial infarction associated transcript 1 [Source:MGI Symbol;Acc:MGI:1922001]	2.1742368694023	1.1205091214584	0.018129458940375	0.28024683244478	yes	up	4.69	3.67	5.75	2.9	0.88	2.63	4.7033333333333	2.1366666666667
ENSMUSG00000097712	Gm10532	predicted gene 10532 [Source:MGI Symbol;Acc:MGI:3641671]	0.52060423327273	-0.941741	0.040077286781836	0.36812608223231	yes	down	5.86	4.81	5.3	5.76	18.37	6.4	5.3233333333333	10.176666666667
ENSMUSG00000097767	Miat	myocardial infarction associated transcript (non-protein coding) [Source:MGI Symbol;Acc:MGI:2444886]	0.084778026933523	-3.56017	0.020061279333528	0.29137826170036	yes	down	0.17	0.14	0.14	0.01	2.57	1.24	0.15	1.2733333333333
ENSMUSG00000097924	A730020E08Rik	RIKEN cDNA A730020E08 gene [Source:MGI Symbol;Acc:MGI:2444999]	2.73702	1.4526072212829	0.038074159932152	0.36356924716618	yes	up	0.64	0.25	0.81	0.2	0.12	0.44	0.56666666666667	0.25333333333333
ENSMUSG00000098708	Gm27252	predicted gene 27252 [Source:MGI Symbol;Acc:MGI:5521095]	0.26521360203557	-1.91477	0.030746394259642	0.34117622697757	yes	down	0.25	0.24	0.1	0.99	0.62	0.74	0.19666666666667	0.78333333333333
ENSMUSG00000099032	Tcf24	transcription factor 24 [Source:MGI Symbol;Acc:MGI:3780500]	3.8135044185021	1.9311173713318	0.0013534954799278	0.098879123898253	yes	up	1.24	0.67	0.68	0.26	0.09	0.29	0.86333333333333	0.21333333333333
ENSMUSG00000099759	1700030C10Rik	RIKEN cDNA 1700030C10 gene [Source:MGI Symbol;Acc:MGI:1916763]	13.486844093323	3.7534808936131	2.2217942481958E-7	0.00027383614109013	yes	up	4	2.57	3.67	0.48	0	0.25	3.4133333333333	0.24333333333333
ENSMUSG00000100235	Gm28557	predicted gene 28557 [Source:MGI Symbol;Acc:MGI:5579263]	0.43488275135342	-1.2013	0.0086969641536739	0.20929723357272	yes	down	0.61	0.82	0.92	1.3	3.44	1.47	0.78333333333333	2.07
ENSMUSG00000100252	Mir124-2hg	Mir124-2 host gene (non-protein coding) [Source:MGI Symbol;Acc:MGI:1917691]	0.014367589325321	-6.12104	0.0002829706217142	0.053126849191419	yes	down	0	0.1	0.05	0	2.63	1.56	0.05	1.3966666666667
ENSMUSG00000101174	Hoxd4	homeobox D4 [Source:MGI Symbol;Acc:MGI:96208]	0.39104002874258	-1.35461	0.025873035196082	0.31934136073562	yes	down	1.68	1.79	2.31	1.57	7.21	6.07	1.9266666666667	4.95
ENSMUSG00000101952	Gm10550	predicted gene 10550 [Source:MGI Symbol;Acc:MGI:3704193]	0.2734102411047	-1.87086	0.0024516098510374	0.12857911240015	yes	down	0.98	0.51	0.65	2.27	3.45	2.16	0.71333333333333	2.6266666666667
ENSMUSG00000101970	Chaserr	CHD2 adjacent suppressive regulatory RNA [Source:MGI Symbol;Acc:MGI:1916420]	0.6428831767744	-0.637371	0.011501164376932	0.23433003576873	yes	down	29.04	23.98	24.93	44.45	50.47	32.09	25.983333333333	42.336666666667
ENSMUSG00000102503	Gm37370	predicted gene, 37370 [Source:MGI Symbol;Acc:MGI:5610598]	0.043413922971979	-4.5257	0.03381766473347	1	yes	down	0	0	0	0.29	0.12	0.29	0	0.23333333333333
ENSMUSG00000103217	Gm38287	predicted gene, 38287 [Source:MGI Symbol;Acc:MGI:5611515]	80.562534880468	6.33204	0.0005500109653096	0.067813662709006	yes	up	0.14	1.39	0.16	0	0	0	0.56333333333333	0
ENSMUSG00000103421	Golt1a	golgi transport 1A [Source:MGI Symbol;Acc:MGI:1915588]	7.8369954901584	2.9703006668111	0.0024511445116503	0.12857911240015	yes	up	1.67	1.2	0.39	0.19	0	1.05	1.0866666666667	0.41333333333333
ENSMUSG00000103475	Gm37697	predicted gene, 37697 [Source:MGI Symbol;Acc:MGI:5610925]	2.5779169886512	1.3662058083119	0.012892675983823	0.24527356571209	yes	up	6.14	6.6	5.15	3.25	0.6	3.02	5.9633333333333	2.29
ENSMUSG00000104238	Gm37587	predicted gene, 37587 [Source:MGI Symbol;Acc:MGI:5610815]	25.007166389842	4.6442696871153	0.020957231684686	1	yes	up	0.12	0.16	0.07	0	0	0	0.11666666666667	0
ENSMUSG00000104563	Gm43041	predicted gene 43041 [Source:MGI Symbol;Acc:MGI:5663178]	3.7442343865123	1.9046707494712	0.0016293110778708	0.10842556075451	yes	up	1.08	0.85	0.66	0.19	0.13	0.35	0.86333333333333	0.22333333333333
ENSMUSG00000104667	Gm4961	predicted pseudogene 4961 [Source:MGI Symbol;Acc:MGI:3645260]	2.3734695696822	1.2469975530536	0.042036967633725	0.37682640703403	yes	up	1.19	1.14	1.35	0.91	0.24	0.39	1.2266666666667	0.51333333333333
ENSMUSG00000105096	Gbp10	guanylate-binding protein 10 [Source:MGI Symbol;Acc:MGI:4359647]	0.49881011191637	-1.00344	0.048176199656306	0.38952528930551	yes	down	0.58	0.34	0.47	0.45	1.01	1.54	0.46333333333333	1
ENSMUSG00000105260	Gm40040	predicted gene, 40040 [Source:MGI Symbol;Acc:MGI:5622925]	21.357974276943	4.4167	0.0075951671759892	1	yes	up	4.44	4.08	3.52	0	0	0.34	4.0133333333333	0.11333333333333
ENSMUSG00000105476	Gm35439	predicted gene, 35439 [Source:MGI Symbol;Acc:MGI:5594598]	0.50149348590134	-0.995697	0.02053013369626	0.29471502240346	yes	down	0.3	0.36	0.23	0.62	0.65	0.51	0.29666666666667	0.59333333333333
ENSMUSG00000106086	Lef1os1	LEF1 opposite strand RNA 1 [Source:MGI Symbol;Acc:MGI:5663489]	0.19055528077975	-2.39172	0.043169902572634	0.37805227198177	yes	down	0.1	0	0.03	0.16	0.19	0.35	0.043333333333333	0.23333333333333
ENSMUSG00000106334	Gm43549	predicted gene 43549 [Source:MGI Symbol;Acc:MGI:5663686]	2.6269239736285	1.3933744477284	0.039898725785515	0.3680532007598	yes	up	5.42	2.66	9.21	4.09	0.55	2.01	5.7633333333333	2.2166666666667
ENSMUSG00000106674	Gm20005	predicted gene, 20005 [Source:MGI Symbol;Acc:MGI:5012190]	13.905919509964	3.7976272389682	0.035274880902729	1	yes	up	0.45	0.21	0.23	0	0	0.06	0.29666666666667	0.02
ENSMUSG00000106947	1700025A08Rik	RIKEN cDNA 1700025A08 gene [Source:MGI Symbol;Acc:MGI:1916650]	0.222001	-2.17136	0.02683480163233	0.32425385305733	yes	down	0.84	1.4	0.42	1.51	8.21	2.16	0.88666666666667	3.96
ENSMUSG00000106951	5930430L01Rik	RIKEN cDNA 5930430L01 gene [Source:MGI Symbol;Acc:MGI:2443110]	0.43212221756679	-1.21049	0.046413315911205	0.38657445652606	yes	down	0.14	0.25	0.26	0.38	0.66	0.75	0.21666666666667	0.59666666666667
ENSMUSG00000107317	Gm19719	predicted gene, 19719 [Source:MGI Symbol;Acc:MGI:5011904]	0.50914696042392	-0.973846	0.0091390310915292	0.21513503613143	yes	down	0.85	1.43	0.72	2.33	1.47	2.01	1	1.9366666666667
ENSMUSG00000107374	Gm43172	predicted gene 43172 [Source:MGI Symbol;Acc:MGI:5663309]	0.05014036127818	-4.31788	0.01045224083236	1	yes	down	0	0	0.02	0.2	0.32	0.17	0.0066666666666667	0.23
ENSMUSG00000107383	Gm4366	predicted gene 4366 [Source:MGI Symbol;Acc:MGI:3782551]	8141.4056044445	12.9911	1.2525534984537E-27	7.2042702052727E-24	yes	up	102	93.23	86.79	0	0	0	94.006666666667	0
ENSMUSG00000108276	Gm36640	predicted gene, 36640 [Source:MGI Symbol;Acc:MGI:5595799]	14.596759047552	3.8675761746046	0.04118673552383	1	yes	up	0.1	0.02	0.17	0	0.01	0	0.096666666666667	0.0033333333333333
ENSMUSG00000108601	Gm44645	predicted gene 44645 [Source:MGI Symbol;Acc:MGI:5753221]	0.023395746313628	-5.41761	0.023474420063599	1	yes	down	0	0	0	0	0.64	0.42	0	0.35333333333333
ENSMUSG00000108634	Gm38534	predicted gene, 38534 [Source:MGI Symbol;Acc:MGI:5621419]	0.31103524313712	-1.68485	0.044520142474528	0.38104913611011	yes	down	0.23	0.11	0.31	0.32	1.07	0.71	0.21666666666667	0.7
ENSMUSG00000108845	Gm45090	predicted gene 45090 [Source:MGI Symbol;Acc:MGI:5753666]	3.8893902982463	1.95954	0.0012217779164287	0.093167123077356	yes	up	4.87	2.28	4.95	0.75	0.64	1.76	4.0333333333333	1.05
ENSMUSG00000108934	Gm44732	predicted gene 44732 [Source:MGI Symbol;Acc:MGI:5753308]	3.7749749207069	1.9164670598306	0.0092649434749782	0.2166214087544	yes	up	9.05	3.13	5.96	1.23	0.78	2.87	6.0466666666667	1.6266666666667
ENSMUSG00000109644	0610005C13Rik	RIKEN cDNA 0610005C13 gene [Source:MGI Symbol;Acc:MGI:1918911]	8.6787766236375	3.1174916920475	0.013447669536029	0.24885127823274	yes	up	3.79	1.39	0.03	0.15	0.06	0.03	1.7366666666667	0.08
ENSMUSG00000109651	Gm45463	predicted gene 45463 [Source:MGI Symbol;Acc:MGI:5791299]	5.2646414107481	2.3963352686577	0.0023392247764385	0.12641919896174	yes	up	1.5	2.16	2.64	0.18	0.3	0.76	2.1	0.41333333333333
ENSMUSG00000109783	Gm45338	predicted gene 45338 [Source:MGI Symbol;Acc:MGI:5791174]	0.48974884754117	-1.02989	0.02764014901121	0.32823865876698	yes	down	2.36	5.29	3.43	8.72	9.56	3.97	3.6933333333333	7.4166666666667
ENSMUSG00000109866	Gm45714	predicted gene 45714 [Source:MGI Symbol;Acc:MGI:5804829]	0.35226969097493	-1.50525	0.024799932990375	0.31466156839747	yes	down	0.45	0.48	0.23	1.99	0.65	0.6	0.38666666666667	1.08
ENSMUSG00000110386	Gm42031	predicted gene, 42031 [Source:MGI Symbol;Acc:MGI:5624916]	0.53181352045426	-0.911008	0.041508815124242	0.37440387086712	yes	down	1.7	1.33	2.67	3.74	4.56	2.43	1.9	3.5766666666667
ENSMUSG00000110537	Gm4316	predicted gene 4316 [Source:MGI Symbol;Acc:MGI:3782497]	0.49977637116025	-1.00065	1.1506654355014E-5	0.0062046037779928	yes	down	7.31	6.88	8.24	12.02	16.64	13.03	7.4766666666667	13.896666666667
ENSMUSG00000110611	Gm20163	predicted gene, 20163 [Source:MGI Symbol;Acc:MGI:5012348]	0.046710399888613	-4.42011	0.0427293813422	1	yes	down	0	0	0	0.37	0.49	0.19	0	0.35
ENSMUSG00000110630	K230015D01Rik	RIKEN cDNA K230015D01 gene [Source:MGI Symbol;Acc:MGI:3642019]	0.31544255942827	-1.66455	0.016315459863897	0.26940024875746	yes	down	0.46	0.29	0.31	0.79	1.65	0.9	0.35333333333333	1.1133333333333
ENSMUSG00000110631	Gm42047	predicted gene, 42047 [Source:MGI Symbol;Acc:MGI:5624932]	1.7329217033072	0.79320647226941	0.047026852425725	0.38695676614492	yes	up	6.07	3.15	8.38	3.03	3.66	4.23	5.8666666666667	3.64
ENSMUSG00000110866	Gm48362	predicted gene, 48362 [Source:MGI Symbol;Acc:MGI:6097831]	2.2547673483358	1.1729785808341	0.0375927764305	0.36214621743061	yes	up	5.48	3.27	11.06	4.53	1.29	3.08	6.6033333333333	2.9666666666667
ENSMUSG00000111063	Zfp660	zinc finger protein 660 [Source:MGI Symbol;Acc:MGI:3645415]	0.12886576277993	-2.95606	0.0054785047188463	0.17905150223858	yes	down	0.06	0.13	0	0.08	0.51	0.71	0.063333333333333	0.43333333333333
ENSMUSG00000111619	Gm48348	predicted gene, 48348 [Source:MGI Symbol;Acc:MGI:6097812]	2.8959814580392	1.5340523653768	0.0011246738140911	0.08942970812047	yes	up	6.91	7.87	6.95	2.48	0.94	4.04	7.2433333333333	2.4866666666667
ENSMUSG00000111942	Gm5182	predicted gene 5182 [Source:MGI Symbol;Acc:MGI:3649174]	0.48803183732372	-1.03495	0.017845136702417	0.27976113285241	yes	down	0.34	0.44	0.35	0.63	0.53	1.13	0.37666666666667	0.76333333333333
ENSMUSG00000112266	Gm48843	predicted gene, 48843 [Source:MGI Symbol;Acc:MGI:6098576]	0.39070203789359	-1.35586	0.029613550628862	0.33772785592395	yes	down	0.38	0.55	0.34	0.99	1.38	0.84	0.42333333333333	1.07
ENSMUSG00000112324	Gm47939	predicted gene, 47939 [Source:MGI Symbol;Acc:MGI:6097203]	3.0318622285641	1.6002	0.0060743313414026	0.18591255345979	yes	up	1.89	2.19	2.03	1.14	0.21	0.66	2.0366666666667	0.67
ENSMUSG00000112478	Gm47761	predicted gene, 47761 [Source:MGI Symbol;Acc:MGI:6096912]	2.4427920983539	1.2885310836473	0.012576245245237	0.24283019768893	yes	up	4.62	3.24	9.18	2.58	1.39	3.23	5.68	2.4
ENSMUSG00000112523	Gm48377	predicted gene, 48377 [Source:MGI Symbol;Acc:MGI:6097854]	5.3606443268158	2.4224064169582	0.038615919888828	0.36588456806524	yes	up	1.65	1.05	0.45	0.11	0.12	0.34	1.05	0.19
ENSMUSG00000113019	Gm47467	predicted gene, 47467 [Source:MGI Symbol;Acc:MGI:6096433]	0.42592437273747	-1.23133	0.038513266007029	0.36573825258739	yes	down	0.35	0.44	0.22	1.01	0.8	0.55	0.33666666666667	0.78666666666667
ENSMUSG00000113049	Gm48544	predicted gene, 48544 [Source:MGI Symbol;Acc:MGI:6098092]	3.97531	1.9910660048106	0.00013275040316591	0.034205784674463	yes	up	4.11	4.21	6.57	0.97	0.57	2.24	4.9633333333333	1.26
ENSMUSG00000113346	Eprn	ephemeron, early developmental lncRNA [Source:MGI Symbol;Acc:MGI:3583897]	15.409877154917	3.9457834558511	0.0026584006640124	0.13219222898425	yes	up	1.59	0.99	0.22	0	0.11	0.07	0.93333333333333	0.06
ENSMUSG00000113569	Gm48035	predicted gene, 48035 [Source:MGI Symbol;Acc:MGI:6097350]	1.5416115398293	0.62443927617036	0.043019806827424	0.3780453770628	yes	up	5.42	6.27	5.44	4.64	3.19	3.24	5.71	3.69
ENSMUSG00000113769	5033406O09Rik	RIKEN cDNA 5033406O09 gene [Source:MGI Symbol;Acc:MGI:1923205]	9.2925056786234	3.2160676647141	1.6975467336481E-5	0.0081364358025274	yes	up	1.91	1.62	2.82	0.3	0.1	0.19	2.1166666666667	0.19666666666667
ENSMUSG00000113890	Gm48368	predicted gene, 48368 [Source:MGI Symbol;Acc:MGI:6097839]	1.9245673675239	0.9445341721057	0.029857868886284	0.33792428835308	yes	up	8.42	8.47	12.71	8.21	3	4.16	9.8666666666667	5.1233333333333
ENSMUSG00000114117	Gm48795	predicted gene, 48795 [Source:MGI Symbol;Acc:MGI:6098498]	0.035170537858454	-4.82949	0.01912421086952	0.28504219289513	yes	down	0.08	0	0	1.28	0	0.89	0.026666666666667	0.72333333333333
ENSMUSG00000114184	Gm7143	predicted gene 7143 [Source:MGI Symbol;Acc:MGI:3646528]	0.053059650952501	-4.23624	0.030295888491655	0.339166	yes	down	0	0	0.26	2.26	0	2.03	0.086666666666667	1.43
ENSMUSG00000114255	Gm10734	predicted gene 10734 [Source:MGI Symbol;Acc:MGI:3642559]	2.2551752731091	1.1732395646641	0.039157825345366	0.36621586793186	yes	up	1.97	1.58	2.04	0.84	0.51	1.11	1.8633333333333	0.82
ENSMUSG00000114436	Gm48283	predicted gene, 48283 [Source:MGI Symbol;Acc:MGI:6097716]	0.028832181205756	-5.11618	0.0060908925395419	1	yes	down	0	0	0	0.22	0.33	0.45	0	0.33333333333333
ENSMUSG00000114547	Gm3226	predicted gene 3226 [Source:MGI Symbol;Acc:MGI:3804968]	0.43886856135676	-1.18814	9.9098228019936E-6	0.00569979974828	yes	down	16.79	13.21	13.46	27.27	27.12	44.1	14.486666666667	32.83
ENSMUSG00000114904	Gm49352	predicted gene, 49352 [Source:MGI Symbol;Acc:MGI:6121554]	19.991378911181	4.3213060807124	0.020375240033674	1	yes	up	2.6	4.81	0.33	0.47	0	0	2.58	0.15666666666667
ENSMUSG00000115144	Gm7968	predicted gene 7968 [Source:MGI Symbol;Acc:MGI:3644983]	4.9627450430277	2.3111383392597	0.027928523790494	0.32872215416438	yes	up	0.57	0.26	0.72	0.04	0.03	0.25	0.51666666666667	0.10666666666667
ENSMUSG00000116461	Gm44502	predicted readthrough transcript (NMD candidate), 44502 [Source:MGI Symbol;Acc:MGI:3846135]	12.340228427649	3.6252971950787	0.0058458691046683	0.1820766631788	yes	up	0.39	0.11	0.29	0.06	0	0	0.26333333333333	0.02
ENSMUSG00000116858	Gm49797	predicted gene, 49797 [Source:MGI Symbol;Acc:MGI:6215329]	0.65832546539004	-0.603127	0.036925810570387	0.36155669384031	yes	down	3.29	4.94	4.38	5.23	7.39	6.37	4.2033333333333	6.33
ENSMUSG00000117147	Gm11166	predicted gene 11166 [Source:MGI Symbol;Acc:MGI:3810119]	0.5534847151957	-0.853385	0.024429835918019	0.31355935496233	yes	down	3.22	5.23	4.74	8.23	10.34	5.05	4.3966666666667	7.8733333333333
ENSMUSG00000117300	Gm18736	predicted gene, 18736 [Source:MGI Symbol;Acc:MGI:5010921]	48.516933295675	5.6004164569916	0.0017994650245988	0.11457479335591	yes	up	3.32	0.74	2.66	0	0	0	2.24	0
ENSMUSG00000117571	4933433H22Rik	RIKEN cDNA 4933433H22 gene [Source:MGI Symbol;Acc:MGI:1921723]	0.26941070318418	-1.89212	0.043618798952096	0.37821224920523	yes	down	0.08	0.2	0.08	0.38	0.4	0.55	0.12	0.44333333333333
ENSMUSG00000117621	Hspe1-rs1	heat shock protein 1 (chaperonin 10), related sequence 1 [Source:MGI Symbol;Acc:MGI:1935159]	295.76975495217	8.20833	1.4556171583004E-10	2.2833340060431E-7	yes	up	20.65	20.3	13.06	0	0	0	18.003333333333	0
ENSMUSG00000118167	Gm50216	predicted gene, 50216 [Source:MGI Symbol;Acc:MGI:6303008]	0.34796835741989	-1.52297	0.023514250319092	0.30948771110293	yes	down	0.16	0.21	0.34	0.55	1.01	0.47	0.23666666666667	0.67666666666667
ENSMUSG00000118356	Gm50353	predicted gene, 50353 [Source:MGI Symbol;Acc:MGI:6303236]	0.61216976036308	-0.707996	0.035810056052072	0.36111641289721	yes	down	2.3	2.77	2.72	3.89	5.2	3.57	2.5966666666667	4.22
ENSMUSG00000118366	9130016M20Rik	RIKEN cDNA 9130016M20 gene [Source:MGI Symbol;Acc:MGI:1918870]	10.513713051363	3.3942003602641	0.049481334763381	0.39219128679014	yes	up	0.59	0.47	0	0	0.03	0.06	0.35333333333333	0.03
ENSMUSG00000118671	Eppk1	epiplakin 1 [Source:MGI Symbol;Acc:MGI:2386306]	4.14663	2.0519384562431	0.00030722529219199	0.053547196129017	yes	up	4.65	3.3	11.42	1.49	0.65	2.64	6.4566666666667	1.5933333333333
ENSMUSG00000119955	Gm9054	predicted gene 9054 [Source:MGI Symbol;Acc:MGI:3646918]	0.23780044416858	-2.07218	0.0006135153770783	0.071048374707961	yes	down	0.84	0.52	1.29	2.52	6.62	1.61	0.88333333333333	3.5833333333333
ENSMUSG00000120604	Gm57350	predicted gene, 57350 [Source:MGI Symbol;Acc:MGI:7338613]	2.8971589019796	1.5346388150229	0.046527558017529	0.38657445652606	yes	up	3.18	2.54	2.8	0.97	0.34	1.66	2.84	0.99
ENSMUSG00000120784	Gm56577	predicted gene, 56577 [Source:MGI Symbol;Acc:MGI:7337068]	2.0063129019043	1.0045466243062	0.049988004413688	0.3937682905385	yes	up	16.89	16.67	10.27	3.69	4.88	12.99	14.61	7.1866666666667
ENSMUSG00000120913	C330020E22Rik	RIKEN cDNA C330020E22 gene [Source:MGI Symbol;Acc:MGI:2444986]	0.62883954970987	-0.669236	0.039099493218275	0.36588456806524	yes	down	5.51	7.45	7.06	14.79	8.75	8.81	6.6733333333333	10.783333333333
ENSMUSG00000121166	Gm57322	predicted gene, 57322 [Source:MGI Symbol;Acc:MGI:7338557]	1.8223576836873	0.8658061522447	0.043244046315388	0.37805227198177	yes	up	21.14	27.11	14.56	6.74	8.85	18.44	20.936666666667	11.343333333333
ENSMUSG00000121319	-	novel transcript	2.2244965324276	1.1534788496248	0.023077508700492	0.30796783652513	yes	up	4.91	3.79	2.89	1.64	1.31	1.48	3.8633333333333	1.4766666666667
ENSMUSG00000121383	Zfp264	zinc finger protein 264 [Source:NCBI gene (formerly Entrezgene);Acc:115485607]	3.9598291110945	1.9854381712402	0.0064025849420031	0.19014905881973	yes	up	0.98	0.58	0.4	0.25	0.08	0.15	0.65333333333333	0.16
ENSMUSG00000121399	-	novel transcript	2.2512680952551	1.1707378722803	0.039908869233357	0.3680532007598	yes	up	1.59	1.74	1.96	0.49	0.75	0.99	1.7633333333333	0.74333333333333
ENSMUSG00000121418	-	novel transcript	25.411991841052	4.6674375559373	0.020346975651807	1	yes	up	0.16	0.32	0.27	0	0	0	0.25	0
ENSMUSG00000121503	H2-K2	histocompatibility 2, K region locus 2 [Source:NCBI gene (formerly Entrezgene);Acc:630499]	0.40632716536933	-1.29929	0.027756336005172	0.32848805059619	yes	down	0.36	1.14	1.07	3.35	1.75	1.85	0.85666666666667	2.3166666666667
ENSMUSG00000121687	-	novel transcript	0.35217977627801	-1.50562	0.030423476857508	0.33933878033374	yes	down	2.31	1.65	1.99	1.22	11.64	3.71	1.9833333333333	5.5233333333333
ENSMUSG00000121879	Zfp862-ps	zinc finger protein 862, pseudogene [Source:NCBI gene (formerly Entrezgene);Acc:58894]	0.63148034846257	-0.66319	0.012652102200836	0.24350426049947	yes	down	5.29	4.16	4.95	7.71	7.77	5.47	4.8	6.9833333333333
